# Supplementary material for: Comparative genomics of enterohemorrhagic Escherichia coli O145:H28 demonstrates a common evolutionary lineage with Escherichia coli O157:H7
Source: BMC Genomics. 2014 Jan 10;15:17. doi: 10.1186/1471-2164-15-17 (PMC3893438; doi:10.1186/1471-2164-15-17)
Supplement: Additional file 3: Dataset S1 — The 341 non-recombinogenic CDS used in phylogenetic analysis. [file 1471-2164-15-17-S3.xlsx]

## Sheet: K12 MG1655 Genes.csv
K12 MG1655 Locus_Tag
b0003
b0010
b0014
b0027
b0028
b0046
b0051
b0080
b0083
b0090
b0093
b0096
b0102
b0103
b0110
b0111
b0121
b0126
b0128
b0131
b0146
b0157
b0159
b0163
b0166
b0171
b0181
b0182
b0196
b0199
b0208
b0220
b0238
b0240
b0379
b0388
b0401
b0406
b0413
b0433
b0443
b0468
b0472
b0475
b0597
b0605
b0624
b0643
b0658
b0659
b0677
b0683
b0722
b0724
b0727
b0735
b0736
b0738
b0773
b0782
b0783
b0811
b0817
b0819
b0847
b0848
b0850
b0852
b0861
b0862
b0866
b0910
b0911
b0919
b0927
b0928
b0937
b0961
b0964
b0970
b0995
b0999
b1000
b1035
b1045
b1062
b1064
b1066
b1091
b1101
b1104
b1106
b1129
b1130
b1174
b1175
b1180
b1183
b1203
b1205
b1208
b1212
b1213
b1219
b1232
b1235
b1237
b1244
b1245
b1253
b1254
b1255
b1279
b1284
b1304
b1324
b1342
b1380
b1602
b1606
b1620
b1623
b1627
b1628
b1630
b1631
b1632
b1633
b1638
b1641
b1651
b1652
b1654
b1656
b1660
b1679
b1686
b1703
b1708
b1724
b1725
b1726
b1727
b1739
b1782
b1813
b1817
b1822
b1825
b1839
b1850
b1858
b1912
b2065
b2128
b2144
b2150
b2153
b2168
b2169
b2175
b2197
b2202
b2205
b2236
b2256
b2262
b2263
b2266
b2279
b2281
b2285
b2287
b2288
b2290
b2295
b2296
b2299
b2302
b2313
b2325
b2328
b2428
b2435
b2471
b2480
b2493
b2500
b2513
b2518
b2529
b2531
b2533
b2552
b2565
b2567
b2571
b2582
b2594
b2595
b2615
b2620
b2665
b2667
b2669
b2670
b2682
b2683
b2687
b2698
b2728
b2746
b2748
b2749
b2750
b2796
b2800
b2804
b2831
b2832
b2895
b2951
b2952
b2954
b2960
b2996
b2998
b3005
b3009
b3011
b3014
b3017
b3018
b3031
b3034
b3041
b3059
b3075
b3095
b3098
b3106
b3163
b3166
b3179
b3184
b3187
b3188
b3189
b3194
b3195
b3199
b3201
b3205
b3206
b3229
b3237
b3239
b3248
b3249
b3253
b3255
b3259
b3287
b3290
b3295
b3300
b3301
b3303
b3305
b3309
b3320
b3352
b3357
b3386
b3387
b3389
b3397
b3400
b3405
b3429
b3431
b3448
b3459
b3465
b3475
b3494
b3495
b3507
b3510
b3516
b3528
b3649
b3669
b3675
b3730
b3732
b3733
b3742
b3743
b3764
b3775
b3784
b3791
b3804
b3807
b3833
b3835
b3850
b3887
b3891
b3920
b3923
b3924
b3964
b3981
b3982
b3995
b3999
b4042
b4043
b4056
b4057
b4116
b4138
b4149
b4152
b4168
b4172
b4174
b4175
b4178
b4222
b4226
b4245
b4255
b4259
b4361
b4373
b4396
b4397
b4401
