# Supplementary material for: Comparative genomics of enterohemorrhagic Escherichia coli O145:H28 demonstrates a common evolutionary lineage with Escherichia coli O157:H7
Source: BMC Genomics. 2014 Jan 10;15:17. doi: 10.1186/1471-2164-15-17 (PMC3893438; doi:10.1186/1471-2164-15-17)
Supplement: Additional file 4: Dataset S2 — EHEC core and accessory genes. [file 1471-2164-15-17-S4.xlsx]

## Sheet: EHEC core gene list
Length	Function
259	UPF0246 protein YaaA
477	Putative alanine/glycine transport protein
295	Transaldolase (EC 2.2.1.2)
196	Molybdopterin biosynthesis Mog protein, molybdochelatase
189	YaaH protein
238	Putative oxidoreductase
135	FIG00638537: hypothetical protein
639	Chaperone protein DnaK
377	Chaperone protein DnaJ
389	Na+/H+ antiporter NhaA type
302	Transcriptional activator NhaR
320	FIG01069793: hypothetical protein
817	Putative outer membrane protein
474	unknown function
62	SSU ribosomal protein S20p
296	Riboflavin kinase (EC 2.7.1.26) / FMN adenylyltransferase (EC 2.7.7.2)
939	Isoleucyl-tRNA synthetase (EC 6.1.1.5)
165	Lipoprotein signal peptidase (EC 3.4.23.36)
150	FKBP-type peptidyl-prolyl cis-trans isomerase slpA (EC 5.2.1.8)
317	4-hydroxy-3-methylbut-2-enyl diphosphate reductase (EC 1.17.1.2)
305	Inosine-uridine preferring nucleoside hydrolase (EC 3.2.2.1)
274	Dihydrodipicolinate reductase (EC 1.3.1.26)
46	FIG00638245: hypothetical protein
348	Carbamoyl-phosphate synthase small chain (EC 6.3.5.5)
1074	Carbamoyl-phosphate synthase large chain (EC 6.3.5.5)
73	FIG00643789: hypothetical protein
132	Transcriptional activatory protein CaiF
197	Carnitine operon protein CaiE
298	Carnitine racemase (EC 5.-.-.-) / Carnitinyl-CoA dehydratase (EC 4.2.1.-)
518	Crotonobetaine carnitine-CoA ligase (EC 6.3.2.-)
406	Crotonobetainyl-CoA:carnitine CoA-transferase (EC 2.8.3.-)
381	Crotonobetainyl-CoA dehydrogenase (EC 1.3.99.-)
505	L-carnitine/gamma-butyrobetaine antiporter
278	Electron transfer flavoprotein, beta subunit FixA
314	FixB
429	Probable electron transfer flavoprotein-quinone oxidoreductase FixC (EC 1.5.5.-)
96	Ferredoxin-like protein FixX
444	Putative metabolite transport protein yaaU
177	Glutathione-regulated potassium-efflux system ancillary protein KefF
621	Glutathione-regulated potassium-efflux system protein KefC
197	Dihydrofolate reductase (EC 1.5.1.3)
283	Bis(5&#39;-nucleosyl)-tetraphosphatase, symmetrical (EC 3.6.1.41)
126	ApaG protein
274	Dimethyladenosine transferase (EC 2.1.1.-)
330	4-hydroxythreonine-4-phosphate dehydrogenase (EC 1.1.1.262)
429	Survival protein SurA precursor (Peptidyl-prolyl cis-trans isomerase SurA) (EC 5.2.1.8)
774	Outer membrane protein Imp, required for envelope biogenesis / Organic solvent tolerance protein precursor
303	DnaJ-like protein DjlA
220	Ribosomal large subunit pseudouridine synthase A (EC 4.2.1.70)
969	RNA polymerase associated protein RapA (EC 3.6.1.-)
784	DNA polymerase II (EC 2.7.7.7)
232	L-ribulose-5-phosphate 4-epimerase (EC 5.1.3.4)
501	L-arabinose isomerase (EC 5.3.1.4)
567	Ribulokinase (EC 2.7.1.16)
310	Arabinose operon regulatory protein
255	DedA family inner membrane protein YabI
233	Thiamin ABC transporter, ATPase component / Thiamine transport ATP-binding protein thiQ
537	Thiamin ABC transporter, transmembrane component
328	Thiamin ABC transporter, substrate-binding component
553	SgrR, sugar-phosphate stress, transcriptional activator of SgrS small RNA
202	3-isopropylmalate dehydratase small subunit (EC 4.2.1.33)
467	3-isopropylmalate dehydratase large subunit (EC 4.2.1.33)
364	3-isopropylmalate dehydrogenase (EC 1.1.1.85)
524	2-isopropylmalate synthase (EC 2.3.3.13)
374	Probable transcriptional activator for leuABCD operon
41	FIG00644140: hypothetical protein
575	Acetolactate synthase large subunit (EC 2.2.1.6)
164	Acetolactate synthase small subunit (EC 2.2.1.6)
335	Fructose repressor FruR, LacI family
153	Cell division protein MraZ
314	rRNA small subunit methyltransferase H
122	Cell division protein FtsL
589	Cell division protein FtsI [Peptidoglycan synthetase] (EC 2.4.1.129)
496	UDP-N-acetylmuramoylalanyl-D-glutamate--2,6-diaminopimelate ligase (EC 6.3.2.13)
453	UDP-N-acetylmuramoylalanyl-D-glutamyl-2,6-diaminopimelate--D-alanyl-D-alanine ligase (EC 6.3.2.10)
361	Phospho-N-acetylmuramoyl-pentapeptide-transferase (EC 2.7.8.13)
439	UDP-N-acetylmuramoylalanine--D-glutamate ligase (EC 6.3.2.9)
415	Cell division protein FtsW
348	UDP-N-acetylglucosamine--N-acetylmuramyl-(pentapeptide) pyrophosphoryl-undecaprenol N-acetylglucosamine transferase (EC 2.4.1.227)
492	UDP-N-acetylmuramate--alanine ligase (EC 6.3.2.8)
307	D-alanine--D-alanine ligase (EC 6.3.2.4)
277	Cell division protein FtsQ
421	Cell division protein FtsA
384	Cell division protein FtsZ (EC 3.4.24.-)
306	UDP-3-O-[3-hydroxymyristoyl] N-acetylglucosamine deacetylase (EC 3.5.1.-)
196	Secretion monitor precursor
902	Protein export cytoplasm protein SecA ATPase RNA helicase (TC 3.A.5.1.1)
133	Mutator mutT protein (7,8-dihydro-8-oxoguanine-triphosphatase) (EC 3.6.1.-)
66	FIG003276: zinc-binding protein
248	FIG002842: hypothetical protein
207	Dephospho-CoA kinase (EC 2.7.1.24)
348	GMP reductase (EC 1.7.1.7)
401	Type IV fimbrial assembly protein PilC
462	Type IV fimbrial assembly, ATPase PilB
147	Type IV pilin PilA
298	Quinolinate phosphoribosyltransferase [decarboxylating] (EC 2.4.2.19)
184	N-acetylmuramoyl-L-alanine amidase (EC 3.5.1.28) AmpD
285	AmpE protein
457	Aromatic amino acid transport protein AroP
255	Transcriptional repressor for pyruvate dehydrogenase complex
888	Pyruvate dehydrogenase E1 component (EC 1.2.4.1)
631	Dihydrolipoamide acetyltransferase component of pyruvate dehydrogenase complex (EC 2.3.1.12)
486	Dihydrolipoamide dehydrogenase of pyruvate dehydrogenase complex (EC 1.8.1.4) @ Dihydrolipoamide dehydrogenase (EC 1.8.1.4)
618	Putative exported protein
840	Aconitate hydratase 2 (EC 4.2.1.3) @ 2-methylisocitrate dehydratase (EC 4.2.1.99)
121	FIG00638902: hypothetical protein
265	S-adenosylmethionine decarboxylase proenzyme (EC 4.1.1.50), prokaryotic class 1A
289	Spermidine synthase (EC 2.5.1.16)
116	Predicted chaperone lipoprotein YacC, potentially involved in protein secretion
517	Blue copper oxidase CueO precursor
797	Glucose dehydrogenase, PQQ-dependent (EC 1.1.5.2)
179	Hypoxanthine-guanine phosphoribosyltransferase (EC 2.4.2.8)
221	Carbonic anhydrase (EC 4.2.1.1)
309	ABC-type multidrug transport system, ATPase component
257	ABC-type multidrug transport system, permease component
147	Putative PTS system IIA component yadI (EC 2.7.1.69)
410	Polysaccharide deacetylase
127	Aspartate 1-decarboxylase (EC 4.1.1.11)
291	FIG00637969: hypothetical protein
284	Pantoate--beta-alanine ligase (EC 6.3.2.1)
265	3-methyl-2-oxobutanoate hydroxymethyltransferase (EC 2.1.2.11)
160	2-amino-4-hydroxy-6-hydroxymethyldihydropteridine pyrophosphokinase (EC 2.7.6.3)
455	Poly(A) polymerase (EC 2.7.7.19)
309	glutamyl-Q-tRNA synthetase
152	C4-type zinc finger protein, DksA/TraR family
235	Sugar/maltose fermentation stimulation protein homolog
177	2&#39;-5&#39; RNA ligase
825	ATP-dependent helicase HrpB
847	Multimodular transpeptidase-transglycosylase (EC 2.4.1.129) (EC 3.4.-.-)
64	hypothetical protein
750	Ferric hydroxamate outer membrane receptor FhuA
266	Ferric hydroxamate ABC transporter (TC 3.A.1.14.3), ATP-binding protein FhuC
297	Ferric hydroxamate ABC transporter (TC 3.A.1.14.3), periplasmic substrate binding protein FhuD
661	Ferric hydroxamate ABC transporter (TC 3.A.1.14.3), permease component FhuB
427	Glutamate-1-semialdehyde aminotransferase (EC 5.4.3.8)
474	H(+)/Cl(-) exchange transporter ClcA
115	ErpA, essential respiratory protein A / probable iron binding protein from the HesB_IscA_SufA family
208	Putative inner membrane protein
267	Vitamin B12 ABC transporter, B12-binding component BtuF
233	5&#39;-methylthioadenosine nucleosidase (EC 3.2.2.16) / S-adenosylhomocysteine nucleosidase (EC 3.2.2.9)
506	Deoxyguanosinetriphosphate triphosphohydrolase (EC 3.1.5.1), subgroup 1
475	HtrA protease/chaperone protein
386	Sugar diacid utilization regulator SdaR
129	UPF0325 protein yaeH
275	2,3,4,5-tetrahydropyridine-2,6-dicarboxylate N-succinyltransferase (EC 2.3.1.117)
891	[Protein-PII] uridylyltransferase (EC 2.7.7.59)
265	Methionine aminopeptidase (EC 3.4.11.18)
242	SSU ribosomal protein S2p (SAe)
284	Translation elongation factor Ts
242	Uridylate kinase (EC 2.7.4.-)
186	Ribosome recycling factor
399	1-deoxy-D-xylulose 5-phosphate reductoisomerase (EC 1.1.1.267)
254	Undecaprenyl pyrophosphate synthetase (EC 2.5.1.31)
51	FIG00638905: hypothetical protein
250	Phosphatidate cytidylyltransferase (EC 2.7.7.41)
451	Intramembrane protease RasP/YluC, implicated in cell division based on FtsL cleavage
811	Outer membrane protein assembly factor YaeT precursor
162	Outer membrane protein H precursor
342	UDP-3-O-[3-hydroxymyristoyl] glucosamine N-acyltransferase (EC 2.3.1.-)
152	(3R)-hydroxymyristoyl-[acyl carrier protein] dehydratase (EC 4.2.1.-)
263	Acyl-[acyl-carrier-protein]--UDP-N-acetylglucosamine O-acyltransferase (EC 2.3.1.129)
383	Lipid-A-disaccharide synthase (EC 2.4.1.182)
199	Ribonuclease HII (EC 3.1.26.4)
1161	DNA polymerase III alpha subunit (EC 2.7.7.7)
320	Acetyl-coenzyme A carboxyl transferase alpha chain (EC 6.4.1.2)
714	Lysine decarboxylase 2, constitutive (EC 4.1.1.18)
130	Hypothetical protein YaeR with similarity to glyoxylase family
432	tRNA(Ile)-lysidine synthetase
85	Rho-specific inhibitor of transcription termination (YaeO)
67	FIG00639395: hypothetical protein
182	YaeQ protein
141	Hypothetical protein YaeJ with similarity to translation release factor
237	Copper homeostasis protein CutF precursor / Lipoprotein NlpE involeved in surface adhesion
275	Uncharacterized lipoprotein yaeF precursor
573	Prolyl-tRNA synthetase (EC 6.1.1.15), bacterial type
236	COG1720: Uncharacterized conserved protein
118	Protein RcsF
272	Methionine ABC transporter substrate-binding protein
218	Methionine ABC transporter permease protein
344	Methionine ABC transporter ATP-binding protein
192	D-glycero-D-manno-heptose 1,7-bisphosphate phosphatase (EC 3.1.1.-)
268	Methylglyoxal reductase, acetol producing (EC 1.1.1.-) / 2,5-diketo-D-gluconic acid reductase B (EC 1.1.1.274)
301	Transcriptional regulator LysR family, yafC
267	FIG00639428: hypothetical protein
208	SAM-dependent methyltransferase (EC 2.1.1.-)
407	Membrane-bound lytic murein transglycosylase D precursor (EC 3.2.1.-)
252	Hydroxyacylglutathione hydrolase (EC 3.1.2.6)
241	FIG005121: SAM-dependent methyltransferase (EC 2.1.1.-)
156	Ribonuclease HI (EC 3.1.26.4)
247	DNA polymerase III epsilon subunit (EC 2.7.7.7)
166	putative aminopeptidase
257	Possible hydrolase
150	Inhibitor of vertebrate lysozyme precursor
815	acyl-CoA dehydrogenase( EC:1.3.99.- )
193	Phosphoheptose isomerase 1 (EC 5.3.1.-)
256	Predicted glutamine amidotransferase
247	probable exported protein STY0357
250	Hypothetical lipoprotein yafL precursor
570	Flagellar biosynthesis protein FlhA
262	Flagellar motor rotation protein MotB
352	DNA polymerase IV (EC 2.7.7.7)
125	Uncharacterized acetyltransferase YafP (EC 2.3.1.-)
189	Protein with similarity to RtcB
205	Peptide chain release factor homolog
486	Aminoacyl-histidine dipeptidase (Peptidase D) (EC 3.4.13.3)
153	Xanthine-guanine phosphoribosyltransferase (EC 2.4.2.22)
415	FIG00638748: hypothetical protein
134	Curlin genes transcriptional activator
352	Outer membrane pore protein E precursor
368	Glutamate 5-kinase (EC 2.7.2.11) / RNA-binding C-terminal domain PUA
418	Gamma-glutamyl phosphate reductase (EC 1.2.1.41)
47	LSU ribosomal protein L36p
89	LSU ribosomal protein L31p
109	Mobile element protein
295	Mobile element protein
211	Transcriptional regulator of fimbriae expression FimZ (LuxR/UhpA family)
66	Fimbriae-like periplasmic protein SfmF
336	Fimbriae-like adhesin SfmH
870	Outer membrane usher protein SfmD
230	Fimbrial periplasmic chaperone SfmC
181	Fimbriae-like adhesin SfmA
289	Methylenetetrahydrofolate dehydrogenase (NADP+) (EC 1.5.1.5) / Methenyltetrahydrofolate cyclohydrolase (EC 3.5.4.9)
71	FIG002958: hypothetical protein
174	Putative membrane-bound metal-dependent hydrolases
462	Cysteinyl-tRNA synthetase (EC 6.1.1.16)
165	Peptidyl-prolyl cis-trans isomerase ppiB (EC 5.2.1.8)
241	UDP-2,3-diacylglucosamine hydrolase (EC 3.6.1.-)
170	Phosphoribosylaminoimidazole carboxylase catalytic subunit (EC 4.1.1.21)
356	Phosphoribosylaminoimidazole carboxylase ATPase subunit (EC 4.1.1.21)
298	Carbamate kinase (EC 2.7.2.2)
272	Putative carboxylase
467	Putative cytoplasmic protein
349	Ureidoglycolate dehydrogenase (EC 1.1.1.154)
412	Allantoate amidohydrolase (EC 3.5.3.9)
262	Ureidoglycine aminohydrolase
385	Glycerate kinase (EC 2.7.1.31)
434	Xanthine-uracil permease
454	Allantoinase (EC 3.5.2.5)
485	Allantoin permease
293	2-hydroxy-3-oxopropionate reductase (EC 1.1.1.60)
259	Hydroxypyruvate isomerase (EC 5.3.1.22)
594	Glyoxylate carboligase (EC 4.1.1.47)
257	Negative regulator of allantoin and glyoxylate utilization operons
161	Ureidoglycolate hydrolase (EC 3.5.3.19)
309	DNA-binding transcriptional activator of the allD operon
365	Selenophosphate-dependent tRNA 2-selenouridine synthase
805	Uncharacterized metabolite ABC transporter in Enterobacteriaceae, permease protein EC-YbbP
229	Uncharacterized metabolite ABC transporter in Enterobacteriaceae, ATP-binding protein EC-YbbA
209	Arylesterase precursor (EC 3.1.1.2)
270	Putative NAD(P)-dependent oxidoreductase EC-YbbO
285	FIG000875: Thioredoxin domain-containing protein EC-YbbN
260	YbbM seven transmembrane helix protein
226	YbbL ABC transporter ATP-binding protein
306	Putative stomatin/prohibitin-family membrane protease subunit YbbK
153	Putative activity regulator of membrane protease YbbK
136	HTH-type transcriptional regulator cueR
431	Inner membrane transport protein YbaT
311	Glutaminase (EC 3.5.1.2)
835	Lead, cadmium, zinc and mercury transporting ATPase (EC 3.6.3.3) (EC 3.6.3.5); Copper-translocating P-type ATPase (EC 3.6.3.4)
132	HigA protein (antitoxin to HigB)
265	Putative ligase
160	YbaK family protein
551	UDP-sugar hydrolase (EC 3.6.1.45); 5&#39;-nucleotidase (EC 3.1.3.5)
407	Fosmidomycin resistance protein
559	POTASSIUM/PROTON ANTIPORTER ROSB
435	Inosine-guanosine kinase (EC 2.7.1.73)
320	Acetyl esterase (EC 3.1.1.-)
321	Ferrochelatase, protoheme ferro-lyase (EC 4.99.1.1)
234	Adenylate kinase (EC 2.7.4.3)
625	Chaperone protein HtpG
202	Recombination protein RecR
110	FIG000557: hypothetical protein co-occurring with RecR
621	DNA polymerase III subunits gamma and tau (EC 2.7.7.7)
184	Adenine phosphoribosyltransferase (EC 2.4.2.7)
126	FIG039061: hypothetical protein related to heme utilization
176	Primosomal replication protein N prime prime
54	Putative inner membrane protein
1121	Potassium efflux system KefA protein / Small-conductance mechanosensitive channel
216	Transcription repressor of multidrug efflux pump acrAB operon, TetR (AcrR) family
362	Acriflavine resistance protein A (AcrA)
1050	RND efflux system, inner membrane transporter CmeB
125	Putative cytoplasmic protein
73	Haemolysin expression modulating protein
184	Maltose O-acetyltransferase (EC 2.3.1.79)
157	Putative inner membrane protein
517	Uncharacterized protein ylaB
118	RNA signal recognition particle 4.5S RNA
104	methylated-DNA--protein-cysteine methyltransferase-related protein
191	Glycoprotein-polysaccharide metabolism
287	Acyl-CoA thioesterase II (EC 3.1.2.-)
429	Ammonium transporter
113	Nitrogen regulatory protein P-II, glnK
47	FIG00639389: hypothetical protein
594	Multidrug resistance-like ATP-binding protein mdlB
591	ATP-binding component of a transport system
153	Putative HTH-type transcriptional regulator ybaO
273	Cof protein, HD superfamily hydrolase
567	Oligopeptide ABC transporter, periplasmic oligopeptide-binding protein OppA (TC 3.A.1.5.1)
232	Queuosine Biosynthesis QueC ATPase
133	4-hydroxybenzoyl-CoA thioesterase family active site
124	Putative exported protein
624	Peptidyl-prolyl cis-trans isomerase ppiD (EC 5.2.1.8)
91	DNA-binding protein HU-beta
785	ATP-dependent protease La (EC 3.4.21.53) Type I
425	ATP-dependent Clp protease ATP-binding subunit ClpX
208	ATP-dependent Clp protease proteolytic subunit (EC 3.4.21.92)
433	Cell division trigger factor (EC 5.2.1.8)
63	FIG00637934: hypothetical protein
106	Cell division protein BolA
193	Hypothetical lipoprotein YajG precursor
492	AmpG permease
307	Cytochrome O ubiquinol oxidase subunit II (EC 1.10.3.-)
664	Cytochrome O ubiquinol oxidase subunit I (EC 1.10.3.-)
205	Cytochrome O ubiquinol oxidase subunit III (EC 1.10.3.-)
110	Cytochrome O ubiquinol oxidase subunit IV (EC 1.10.3.-)
296	Heme O synthase, protoheme IX farnesyltransferase (EC 2.5.1.-) COX10-CtaB
455	Putative transport protein
164	FIG001943: hypothetical protein YajQ
304	2-dehydropantoate 2-reductase (EC 1.1.1.169)
197	DJ-1/YajL/PfpI superfamily, includes chaperone protein YajL (former ThiJ), parkinsonism-associated protein DJ-1, peptidases PfpI, Hsp31
483	tRNA S(4)U 4-thiouridine synthase (former ThiI) / Rhodanese-like domain required for thiamine synthesis
81	Exodeoxyribonuclease VII small subunit (EC 3.1.11.6)
300	Geranyltranstransferase (farnesyldiphosphate synthase) (EC 2.5.1.10)
325	Putative oxidoreductase
169	Phosphatidylglycerophosphatase A (EC 3.1.3.27)
326	Thiamine-monophosphate kinase (EC 2.7.4.16)
140	Transcription termination protein NusB
157	6,7-dimethyl-8-ribityllumazine synthase (EC 2.5.1.78)
368	Diaminohydroxyphosphoribosylaminopyrimidine deaminase (EC 3.5.4.26) / 5-amino-6-(5-phosphoribosylamino)uracil reductase (EC 1.1.1.193)
118	Ribonucleotide reductase transcriptional regulator NrdR
180	Hypothetical lipoprotein yajI
295	Nucleoside-specific channel-forming protein Tsx precursor
116	hypothetical protein
324	Protein-export membrane protein SecF (TC 3.A.5.1.1)
605	Protein-export membrane protein SecD (TC 3.A.5.1.1)
111	Preprotein translocase subunit YajC (TC 3.A.5.1.1)
376	tRNA-guanine transglycosylase (EC 2.4.2.29)
357	S-adenosylmethionine:tRNA ribosyltransferase-isomerase (EC 5.-.-.-)
194	Acyl carrier protein phosphodiesterase (EC 3.1.4.14)
605	Maltodextrin glucosidase (EC 3.2.1.20)
458	Proline-specific permease proY
432	Phosphate regulon sensor protein PhoR (SphS) (EC 2.7.13.3)
230	Phosphate regulon transcriptional regulatory protein PhoB (SphR)
401	Exonuclease SbcD
1048	Exonuclease SbcC
423	Protein AraJ precursor
303	Glucokinase, ROK family (EC 2.7.1.2)
326	DNA recombination-dependent growth factor C
95	Cytoplasmic protein YaiE
226	AroM protein
64	Protein YaiA
156	Shikimate kinase III (EC 2.7.1.71)
153	Protein YaiI
270	Pyrroline-5-carboxylate reductase (EC 1.5.1.2)
367	Protein YaiC
107	Phosphate starvation-inducible protein PsiF
486	Alkaline phosphatase (EC 3.1.3.1)
87	Cytoplasmic protein YaiB
365	D-alanine--D-alanine ligase A (EC 6.3.2.4)
71	Putative inner membrane protein
103	Putative inner membrane protein
365	putative lipoprotein
407	SbmA protein
386	Penicillin-binding protein AmpH
208	FIG00637869: hypothetical protein
325	Porphobilinogen synthase (EC 4.2.1.24)
284	Alpha-ketoglutarate-dependent taurine dioxygenase (EC 1.14.11.17)
276	Taurine transport system permease protein TauC
256	Taurine transport ATP-binding protein TauB
321	Taurine-binding periplasmic protein TauA
92	FrmR: Negative transcriptional regulator of formaldehyde detoxification operon
370	S-(hydroxymethyl)glutathione dehydrogenase (EC 1.1.1.284)
278	S-formylglutathione hydrolase (EC 3.1.2.12)
219	Nucleoprotein/polynucleotide-associated enzyme
404	4-hydroxybenzoate transporter
338	4-hydroxy-2-oxovalerate aldolase (EC 4.1.3.-)
317	Acetaldehyde dehydrogenase, acetylating, (EC 1.2.1.10) in gene cluster for degradation of phenols, cresols, catechol
270	2-keto-4-pentenoate hydratase (EC 4.2.1.-)
289	2-hydroxy-6-ketonona-2,4-dienedioic acid hydrolase (EC 3.7.1.-)
315	3-carboxyethylcatechol 2,3-dioxygenase (EC 1.13.11.16)
555	3-(3-hydroxy-phenyl)propionate hydroxylase (EC 1.14.13.-)
282	Mhp operon transcriptional activator
364	Transcriptional repressor of the lac operon
1025	Beta-galactosidase (EC 3.2.1.23)
418	Lactose permease
385	Cyanate transport protein CynX
157	Cyanate hydratase (EC 4.2.1.104)
220	Carbonic anhydrase (EC 4.2.1.1)
300	Cyn operon transcriptional activator
428	Cytosine deaminase (EC 3.5.4.1)
420	Cytosine permease
629	Propionate--CoA ligase (EC 6.2.1.17)
484	2-methylcitrate dehydratase (EC 4.2.1.79)
390	2-methylcitrate synthase (EC 2.3.3.5)
297	Methylisocitrate lyase (EC 4.1.3.30)
529	Propionate catabolism operon regulatory protein PrpR
40	FIG00639204: hypothetical protein
92	FIG00639237: hypothetical protein
211	Threonine efflux protein
272	FIG00638728: hypothetical protein
350	Alcohol dehydrogenase (EC 1.1.1.1)
461	Cytosine deaminase (EC 3.5.4.1)
317	Carbamate kinase (EC 2.7.2.2)
473	Putative cytoplasmic protein
516	Putative oxidoreductase subunit
288	FIG00637989: hypothetical protein
122	Putative transcription factor
125	Putative transcription factor
166	FIG00638603: hypothetical protein
237	Putative HTH-type transcriptional regulator yahB
363	FIG00638331: hypothetical protein
1350	AidA-I adhesin-like protein
678	High-affinity choline uptake protein BetT
196	HTH-type transcriptional regulator BetI
491	Betaine aldehyde dehydrogenase (EC 1.2.1.8)
557	Choline dehydrogenase (EC 1.1.99.1)
296	COG2801: Transposase and inactivated derivatives
109	hypothetical protein
440	Phage capsid and scaffold
111	Head decoration protein
351	Phage major capsid protein
132	Phage DNA-packaging protein
118	Phage capsid and scaffold
193	Prophage minor tail Z family protein
132	Phage minor tail protein
247	Phage tail assembly
860	Phage tail length tape-measure protein 1
110	Phage minor tail protein
233	Phage minor tail protein
200	Phage tail assembly protein
1166	Phage tail fiber protein
200	Attachment invasion locus protein precursor
58	FIG00638731: hypothetical protein
195	Phage tail fiber assembly protein
102	Phage tail fiber assembly protein
254	Transcriptional regulator of catabolic arginine decarboxylase (adiA)
297	FIG00638135: hypothetical protein
991	Bacteriophage N4 adsorption protein A precursor
746	Bacteriophage N4 adsorption protein B
481	Osmosensitive K+ channel histidine kinase KdpD (EC 2.7.3.-)
228	Copper-sensing two-component system response regulator CusR
461	Cation efflux system protein CusC precursor
111	Cation efflux system protein CusF precursor
408	Cobalt/zinc/cadmium efflux RND transporter, membrane fusion protein, CzcB family
1048	Cobalt-zinc-cadmium resistance protein CzcA; Cation efflux system protein CusA
471	Phenylalanine-specific permease
416	Uncharacterized protein ybdG
218	Oxygen-insensitive NAD(P)H nitroreductase (EC 1.-.-.-) / Dihydropteridine reductase (EC 1.5.1.34)
123	Putative cytoplasmic protein
83	Putative inner membrane protein
373	hypothetical protein
51	HokE protein
257	4&#39;-phosphopantetheinyl transferase (EC 2.7.8.-) [enterobactin] siderophore
747	COG4771: Outer membrane receptor for ferrienterochelin and colicins
401	Enterobactin esterase
73	FIG005032: Putative cytoplasmic protein YbdZ in enterobactin biosynthesis operon
1294	Enterobactin synthetase component F, serine activating enzyme (EC 2.7.7.-)
378	Ferric enterobactin uptake protein FepE
272	Ferric enterobactin transport ATP-binding protein FepC (TC 3.A.1.14.2)
331	Ferric enterobactin transport system permease protein FepG (TC 3.A.1.14.2)
335	Ferric enterobactin transport system permease protein FepD (TC 3.A.1.14.2)
417	Enterobactin exporter EntS
319	Ferric enterobactin-binding periplasmic protein FepB (TC 3.A.1.14.2)
392	Isochorismate synthase (EC 5.4.4.2) [enterobactin] siderophore
537	2,3-dihydroxybenzoate-AMP ligase (EC 2.7.7.58) [enterobactin] siderophore
286	Isochorismatase (EC 3.3.2.1) [enterobactin] siderophore / Apo-aryl carrier domain of EntB
249	2,3-dihydro-2,3-dihydroxybenzoate dehydrogenase (EC 1.3.1.28) [enterobactin] siderophore
138	Proofreading thioesterase in enterobactin biosynthesis EntH
702	Carbon starvation protein A
66	COG2879, Hypothetical small protein yjiX
363	Glycerol dehydrogenase (EC 1.1.1.6)
387	Methionine aminotransferase, PLP-dependent
206	Co-activator of prophage gene expression IbrB
407	Co-activator of prophage gene expression IbrA
301	Putative LysR-family transcriptional regulator YbdO
249	Thiol:disulfide interchange protein DsbG precursor
188	Alkyl hydroperoxide reductase protein C (EC 1.6.4.-)
532	Alkyl hydroperoxide reductase protein F (EC 1.6.4.-)
143	Universal stress protein G
413	Uncharacterized zinc-type alcohol dehydrogenase-like protein ybdR
63	FIG00639549: hypothetical protein
137	Regulator of nucleoside diphosphate kinase
269	Ribonuclease I precursor (EC 3.1.27.6)
488	Citrate Succinate antiporter (TC 2.A.47.3.2)
265	2-(5&#39;&#39;-triphosphoribosyl)-3&#39;-dephosphocoenzyme-A synthase (EC 2.7.8.25)
184	Apo-citrate lyase phosphoribosyl-dephospho-CoA transferase (EC 2.7.7.61)
511	Citrate lyase alpha chain (EC 4.1.3.6)
303	Citrate lyase beta chain (EC 4.1.3.6)
99	Citrate lyase gamma chain, acyl carrier protein (EC 4.1.3.6)
353	[Citrate [pro-3S]-lyase] ligase (EC 6.2.1.22)
553	Sensor kinase CitA, DpiB (EC 2.7.3.-)
227	Transcriptional regulatory protein CitB, DpiA
462	C4-dicarboxylate transporter DcuC (TC 2.A.61.1.1)
187	Lipid A acylation protein PagP, palmitoyltransferase
70	Cold shock protein CspE
128	Protein crcB
263	Carbon-nitrogen hydrolase
68	Twin-arginine translocation protein TatE
322	Lipoate synthase
318	LysR-family transcriptional regulator YbeF
214	Octanoate-[acyl-carrier-protein]-protein-N-octanoyltransferase
88	Proposed lipoate regulatory protein YbeD
404	D-alanyl-D-alanine carboxypeptidase (EC 3.4.16.4)
47	FIG00638090: hypothetical protein
363	Rare lipoprotein A precursor
371	rod shape-determining membrane protein
634	Penicillin-binding protein 2 (PBP-2)
156	LSU m3Psi1915 methyltransferase RlmH ## ybeA
106	Iojap protein
204	Alpha-ribazole-5&#39;-phosphate phosphatase (EC 3.1.3.73)
214	Nicotinate-nucleotide adenylyltransferase (EC 2.7.7.18) ## bacterial NadD family
344	DNA polymerase III delta subunit (EC 2.7.7.7)
194	LPS-assembly lipoprotein RlpB precursor (Rare lipoprotein B)
861	Leucyl-tRNA synthetase (EC 6.1.1.4)
161	COG2433: Uncharacterized conserved protein
326	Uncharacterized protein YbeQ
236	Uncharacterized protein YbeR
476	FIG00638911: hypothetical protein
185	FIG00639103: hypothetical protein
236	FIG00637867: hypothetical protein
484	FIG00638911: hypothetical protein
557	Chaperone protein DnaK
312	Inosine-uridine preferring nucleoside hydrolase (EC 3.2.2.1)
242	Glutamate Aspartate transport ATP-binding protein GltL (TC 3.A.1.3.4)
225	Glutamate Aspartate transport system permease protein GltK (TC 3.A.1.3.4)
247	Glutamate Aspartate transport system permease protein GltJ (TC 3.A.1.3.4)
303	Glutamate Aspartate periplasmic binding protein precursor GltI (TC 3.A.1.3.4)
513	Apolipoprotein N-acyltransferase (EC 2.3.1.-) / Copper homeostasis protein CutE
293	Magnesium and cobalt efflux protein CorC
156	Metal-dependent hydrolase YbeY, involved in rRNA and/or ribosome maturation and assembly
347	Phosphate starvation-inducible ATPase PhoH with RNA binding motif
475	tRNA-i(6)A37 methylthiotransferase
392	2-octaprenyl-3-methyl-6-methoxy-1,4-benzoquinol hydroxylase (EC 1.14.13.-)
633	Asparagine synthetase [glutamine-hydrolyzing] (EC 6.3.5.4)
251	Phosphatase NagD predicted to act in N-acetylglucosamine utilization subsystem
407	N-acetylglucosamine-6P-responsive transcriptional repressor NagC, ROK family
383	N-acetylglucosamine-6-phosphate deacetylase (EC 3.5.1.25)
267	Glucosamine-6-phosphate deaminase (EC 3.5.99.6)
42	FIG00639016: hypothetical protein
649	PTS system, N-acetylglucosamine-specific IIA component (EC 2.7.1.69) / PTS system, N-acetylglucosamine-specific IIB component (EC 2.7.1.69) / PTS system, N-acetylglucosamine-specific IIC component (EC 2.7.1.69)
41	FIG00638509: hypothetical protein
555	Glutaminyl-tRNA synthetase (EC 6.1.1.18)
469	N-acetylglucosamine-regulated outer membrane porin
109	Hypothetical lipoprotein ybfN precursor
149	Ferric uptake regulation protein FUR
177	Flavodoxin 1
98	Uncharacterized protein ybfE
255	Esterase ybfF (EC 3.1.-.-)
182	SeqA protein, negative modulator of initiation of replication
547	Phosphoglucomutase (EC 5.4.2.2)
226	DNA-binding response regulator KdpE
895	Osmosensitive K+ channel histidine kinase KdpD (EC 2.7.3.-)
191	Potassium-transporting ATPase C chain (EC 3.6.3.12) (TC 3.A.3.7.1)
683	Potassium-transporting ATPase B chain (EC 3.6.3.12) (TC 3.A.3.7.1)
558	Potassium-transporting ATPase A chain (EC 3.6.3.12) (TC 3.A.3.7.1)
69	Putative exported protein
170	FIG143828: Hypothetical protein YbgA
473	Deoxyribodipyrimidine photolyase (EC 4.1.99.3)
494	Di/tripeptide permease YbgH
248	FIG137478: Hypothetical protein YbgI
219	Allophanate hydrolase 2 subunit 1 (EC 3.5.1.54)
311	Allophanate hydrolase 2 subunit 2 (EC 3.5.1.54)
245	Lactam utilization protein LamB
264	Endonuclease VIII
349	Putative transport protein
354	FIG00637862: hypothetical protein
244	Putative chaperone
817	Outer membrane usher protein PmfC
428	Citrate synthase (si) (EC 2.3.3.1)
66	Succinate dehydrogenase cytochrome b-556 subunit
116	Succinate dehydrogenase hydrophobic membrane anchor protein
589	Succinate dehydrogenase flavoprotein subunit (EC 1.3.99.1)
239	Succinate dehydrogenase iron-sulfur protein (EC 1.3.99.1)
934	2-oxoglutarate dehydrogenase E1 component (EC 1.2.4.2)
406	Dihydrolipoamide succinyltransferase component (E2) of 2-oxoglutarate dehydrogenase complex (EC 2.3.1.61)
389	Succinyl-CoA ligase [ADP-forming] beta chain (EC 6.2.1.5)
523	Cytochrome d ubiquinol oxidase subunit I (EC 1.10.3.-)
380	Cytochrome d ubiquinol oxidase subunit II (EC 1.10.3.-)
38	FIG00639717: hypothetical protein
98	Protein ybgE
135	4-hydroxybenzoyl-CoA thioesterase family active site
211	MotA/TolQ/ExbB proton channel family protein
143	Tol biopolymer transport system, TolR protein
369	TolA protein
431	tolB protein precursor, periplasmic protein involved in the tonb-independent uptake of group A colicins
174	18K peptidoglycan-associated outer membrane lipoprotein; Peptidoglycan-associated lipoprotein precursor; Outer membrane protein P6; OmpA/MotB precursor
264	TPR repeat containing exported protein; Putative periplasmic protein contains a protein prenylyltransferase domain
345	Quinolinate synthetase (EC 2.5.1.72)
240	Ribosyl nicotinamide transporter, PnuC-like
283	Zinc transporter ZitB
127	Probable secreted protein
351	2-keto-3-deoxy-D-arabino-heptulosonate-7-phosphate synthase I alpha (EC 2.5.1.54)
251	Phosphoglycerate mutase (EC 5.4.2.1)
347	Aldose 1-epimerase (EC 5.1.3.3)
383	Galactokinase (EC 2.7.1.6)
349	Galactose-1-phosphate uridylyltransferase (EC 2.7.7.10)
339	UDP-N-acetylglucosamine 4-epimerase (EC 5.1.3.7) / UDP-glucose 4-epimerase (EC 5.1.3.2)
495	Putative molybdenum transport ATP-binding protein modF
263	DNA-binding domain of ModE / Molybdate-binding domain of ModE
50	Putative exported protein
258	Molybdenum ABC transporter, periplasmic molybdenum-binding protein ModA (TC 3.A.1.8.1)
230	Molybdenum transport system permease protein ModB (TC 3.A.1.8.1)
353	Molybdenum transport ATP-binding protein ModC (TC 3.A.1.8.1)
273	Putative phosphatase
332	6-phosphogluconolactonase (EC 3.1.1.31)
318	LysR family transcriptional regulator YbhD
221	FIG00637898: hypothetical protein
207	hypothetical protein
114	Hypothetical protein YbhH, similar to PrpF protein involved in 2-methylcitrate cycle
478	2-oxoglutarate/malate translocator
754	Putative enzyme
428	Pectinesterase (EC 3.1.1.11)
352	Putative integrase encoded by prophage CP-933K; partial
109	hypothetical protein
296	hypothetical protein
69	hypothetical protein
400	FIG00639777: hypothetical protein
217	hypothetical protein
53	FIG00638177: hypothetical protein
239	Phage protein
230	Phage antitermination protein Q
320	Putative outer membrane protein
222	hypothetical protein
66	gene 54 protein
176	hypothetical protein
296	hypothetical protein
109	hypothetical protein
626	Phage terminase, large subunit
69	Phage head-to-tail joining protein
500	Phage portal protein
502	COG0616: Periplasmic serine proteases (ClpP class)
116	Head decoration protein
343	Phage major capsid protein
191	Attachment invasion locus protein precursor
43	FIG00638731: hypothetical protein
406	Phage tail fiber protein
90	hypothetical protein
294	FIG00638886: hypothetical protein
159	UPF0098 protein ybhB
411	Adenosylmethionine-8-amino-7-oxononanoate aminotransferase (EC 2.6.1.62)
347	Biotin synthase (EC 2.8.1.6)
385	8-amino-7-oxononanoate synthase (EC 2.3.1.47)
252	Biotin synthesis protein bioC
226	Dethiobiotin synthetase (EC 6.3.3.3)
674	Excinuclease ABC subunit B
303	Putative structural protein
330	Molybdenum cofactor biosynthesis protein MoaA
171	Molybdenum cofactor biosynthesis protein MoaB
162	Molybdenum cofactor biosynthesis protein MoaC
82	Molybdenum cofactor biosynthesis protein MoaD
151	Molybdenum cofactor biosynthesis protein MoaE
215	Putative integral membrane protein
238	FIG00638277: hypothetical protein
319	Inner membrane protein YbhQ
414	Cardiolipin synthetase (EC 2.7.8.-)
254	Endonuclease/Exonuclease/phosphatase family protein
137	Putative inner membrane protein
369	ABC transport system, permease component YbhR
378	ABC transport system, permease component YbhS
579	ABC transporter multidrug efflux pump, fused ATP-binding domains
332	Predicted membrane fusion protein (MFP) component of efflux pump, membrane anchor protein YbhG
224	Transcriptional regulator YbiH, TetR family
455	ATP-dependent RNA helicase RhlE
774	ATP-dependent helicase DinG/Rad3
321	Anthranilate phosphoribosyltransferase like (EC 2.4.2.18)
362	Malate dehydrogenase (EC 1.1.1.37)
87	Putative exported protein
89	Hypothetical Zinc-finger containing protein
226	Iron-uptake factor PiuC
761	Ferrichrome-iron receptor
87	hypothetical protein
309	Ribosomal RNA large subunit methyltransferase F (EC 2.1.1.51)
742	Potassium efflux system KefA protein / Small-conductance mechanosensitive channel
241	Glutamate transport ATP-binding protein
220	Glutamate transport membrane-spanning protein
249	Glutamine ABC transporter, periplasmic glutamine-binding protein (TC 3.A.1.3.2)
168	Non-specific DNA-binding protein Dps / Iron-binding ferritin-like antioxidant protein / Ferroxidase (EC 1.16.3.1)
259	Putative DMT superfamily metabolite efflux protein precursor
172	Attachment invasion locus protein precursor
528	Putative integral membrane protein
43	FIG00638381: hypothetical protein
156	Mn-dependent transcriptional regulator MntR
373	Putative membrane protein
307	L,D-transpeptidase YbiS
531	Putative ATPase component of ABC transporter with duplicated ATPase domain
422	hypothetical protein
272	Hydrolase (HAD superfamily)
811	Pyruvate formate-lyase (EC 2.3.1.54)
300	Pyruvate formate-lyase activating enzyme (EC 1.97.1.4)
221	Transaldolase (EC 2.2.1.2)
250	Molybdopterin biosynthesis protein MoeB
412	Molybdopterin biosynthesis protein MoeA
322	Isoaspartyl aminopeptidase (EC 3.4.19.5) @ Asp-X dipeptidase
624	glutathione transporter ATP-binding protein
513	Dipeptide-binding ABC transporter, periplasmic substrate-binding component (TC 3.A.1.5.2); Putative hemin-binding lipoprotein
307	Oligopeptide transport system permease protein OppB (TC 3.A.1.5.1)
304	Dipeptide transport system permease protein DppC (TC 3.A.1.5.2)
809	FIG00638993: hypothetical protein
443	FIG00638322: hypothetical protein
442	Ribosomal protein S12p Asp88 (E. coli) methylthiotransferase
95	Biofilm regulator bssR
372	Soluble aldose sugar dehydrogenase, PQQ-dependent (EC 1.1.5.-)
209	Uncharacterized glutathione S-transferase-like protein
404	D-alanyl-D-alanine carboxypeptidase (EC 3.4.16.4)
253	Deoxyribose operon repressor, DeoR family
199	Putative permease
411	Multidrug translocase MdfA
93	FIG00639076: hypothetical protein
272	Protein ybjI
403	Putative transport protein/putative regulator
179	Transcriptional regulator, TetR family
562	TrkA, Potassium channel-family protein
126	Inner membrane protein
86	Glutaredoxin 1
96	hypothetical protein; Some similarities with putative membrane protein YbjC of Escherichia coli
241	Oxygen-insensitive NADPH nitroreductase (EC 1.-.-.-)
301	Ribosomal protein S6 glutaminyl transferase
159	putative sensory transduction regulator
371	Putrescine ABC transporter putrescine-binding protein PotF (TC 3.A.1.11.2)
378	Putrescine transport ATP-binding protein PotG (TC 3.A.1.11.2)
324	Putrescine transport system permease protein PotH (TC 3.A.1.11.2)
282	Putrescine transport system permease protein PotI (TC 3.A.1.11.2)
163	Putative inner membrane protein
376	23S rRNA (Uracil-5-) -methyltransferase rumB (EC 2.1.1.-)
244	Arginine ABC transporter, periplasmic arginine-binding protein ArtJ
223	Arginine ABC transporter, permease protein ArtM
0	Arginine ABC transporter, permease protein ArtM
244	Arginine ABC transporter, periplasmic arginine-binding protein ArtI
243	Arginine ABC transporter, ATP-binding protein ArtP
172	probable lipoprotein
108	FIG00639119: hypothetical protein
277	N-acetylmuramoyl-L-alanine amidase (EC 3.5.1.28)
350	Putative nucleotide di-P-sugar epimerase or dehydratase
477	FIG00638862: hypothetical protein
334	Low-specificity L-threonine aldolase (EC 4.1.2.5)
573	Pyruvate oxidase [ubiquinone, cytochrome] (EC 1.2.2.2)
323	NADH oxidoreductase hcr (EC 1.-.-.-)
551	Hydroxylamine reductase (EC 1.7.-.-)
300	Putative surface protein
232	Aquaporin Z
553	Predicted ATP-dependent endonuclease of the OLD family
331	Virulence factor VirK
372	Macrolide-specific efflux protein MacA
649	Macrolide export ATP-binding/permease protein MacB (EC 3.6.3.-)
75	Cold shock protein CspD
100	FIG00638501: hypothetical protein
105	FIG00644492: hypothetical protein
107	ATP-dependent Clp protease adaptor protein ClpS
759	ATP-dependent Clp protease ATP-binding subunit ClpA
73	Translation initiation factor 1
235	Leucyl/phenylalanyl-tRNA--protein transferase (EC 2.3.2.6)
574	Transport ATP-binding protein CydC
589	Transport ATP-binding protein CydD
322	Thioredoxin reductase (EC 1.8.1.9)
165	Leucine-responsive regulatory protein, regulator for leucine (or lrp) regulon and high-affinity branched-chain amino acid transport system
1382	Cell division protein FtsK
204	Outer membrane lipoprotein carrier protein LolA
448	FIG065221: Holliday junction DNA helicase
431	Seryl-tRNA synthetase (EC 6.1.1.11)
815	Anaerobic dimethyl sulfoxide reductase chain A (EC 1.8.99.-)
206	Anaerobic dimethyl sulfoxide reductase chain B (EC 1.8.99.-)
288	Anaerobic dimethyl sulfoxide reductase chain C (EC 1.8.99.-)
209	Nicotinamidase family protein YcaC
43	FIG00638804: hypothetical protein
346	Hypothetical MFS-type transporter protein ycaD
477	Probable transport protein
247	Pyruvate formate-lyase activating enzyme (EC 1.97.1.4)
761	Pyruvate formate-lyase (EC 2.3.1.54)
286	Formate efflux transporter (TC 2.A.44 family)
598	FIG00638589: hypothetical protein
231	Putative inner membrane protein
363	Phosphoserine aminotransferase (EC 2.6.1.52)
428	5-Enolpyruvylshikimate-3-phosphate synthase (EC 2.5.1.19)
255	Putative metalloprotease yggG (EC 3.4.24.-)
228	Cytidylate kinase (EC 2.7.4.14)
558	SSU ribosomal protein S1p
95	Integration host factor beta subunit
755	COG2333: Predicted hydrolase (metallo-beta-lactamase superfamily)
583	Lipid A export ATP-binding/permease protein MsbA (EC 3.6.3.25)
329	Tetraacyldisaccharide 4&#39;-kinase (EC 2.7.1.130)
411	FIG004798: Putative cytoplasmic protein
61	FIG002473: Protein YcaR in KDO2-Lipid A biosynthesis cluster
249	3-deoxy-manno-octulosonate cytidylyltransferase (EC 2.7.7.38)
298	FIG00637875: hypothetical protein
260	Membrane Protein Functionally coupled to the MukBEF Chromosome Partitioning Mechanism
262	S-adenosylmethionine-dependent methyltransferase Functionally Coupled to the MukBEF Chromosome Partitioning Mechanism
441	Chromosome partition protein MukF
235	Chromosome partition protein MukE
1487	Chromosome partition protein MukB
616	L,D-transpeptidase YcbB
183	FIG001587: exported protein
216	Hypothetical metal-binding enzyme, YcbL homolog
397	Aspartate aminotransferase (EC 2.6.1.1)
363	Outer membrane protein F precursor
467	Asparaginyl-tRNA synthetase (EC 6.1.1.22)
401	Nicotinate phosphoribosyltransferase (EC 2.4.2.11)
41	FIG00638964: hypothetical protein
871	Membrane alanine aminopeptidase N (EC 3.4.11.2)
256	Alkanesulfonates ABC transporter ATP-binding protein / Sulfonate ABC transporter, ATP-binding subunit SsuB
184	Alkanesulfonates transport system permease protein
472	Alkanesulfonate monooxygenase (EC 1.14.14.5)
320	Alkanesulfonates-binding protein
192	FMN reductase (EC 1.5.1.29)
180	type 1 fimbriae major subunit FimA
225	Putative chaperone
867	type 1 fimbriae anchoring protein FimD
356	Homolog of Salmonella FimH protein
151	Putative fimbrial-like protein
171	type 1 fimbrae adaptor subunit FimF
227	Hypothetical fimbrial chaperone ycbF precursor
337	Dihydroorotate dehydrogenase (EC 1.3.3.1)
181	FIG00638545: hypothetical protein
370	Flavodoxin reductases (ferredoxin-NADPH reductases) family 1
703	23S rRNA (guanine-N-2-) -methyltransferase rlmL EC 2.1.1.-)
636	COG0488: ATPase components of ABC transporters with duplicated ATPase domains
418	Paraquat-inducible protein A
547	Paraquat-inducible protein B
188	Paraquat-inducible protein B
173	3-hydroxydecanoyl-[acyl-carrier-protein] dehydratase (EC 4.2.1.60)
587	ATP-dependent protease La (EC 3.4.21.53) Type II
151	putative dehydrogenase
360	Outer membrane protein A precursor
170	Cell division inhibitor
210	DNA transformation protein TfoX
721	Putative efflux (PET) family inner membrane protein YccS
149	Inner membrane protein YccF
685	DNA helicase IV
153	Methylglyoxal synthase (EC 4.2.3.3)
221	UPF0319 protein YccT precursor
138	Succinyl-CoA synthetase, alpha subunit-related enzymes
106	hemimethylated DNA binding protein YccV
397	LSU m5C1962 methyltransferase RlmI
93	Acylphosphate phosphohydrolase (EC 3.6.1.7), putative
110	tRNA 2-thiouridine synthesizing protein E (EC 2.8.1.-)
220	Putative TEGT family carrier/transport protein
340	COG0582: Integrase
824	Exodeoxyribonuclease encoded by cryptic prophage CP-933P
46	hypothetical protein
70	FIG00642398: hypothetical protein
213	FIG00639042: hypothetical protein
78	ORF 1
142	Phage or Prophage Related
369	Primosomal protein I
138	LygF
108	IS, phage, Tn; Transposon-related functions
350	Putative cytoplasmic protein
124	Holliday junction resolvase / Crossover junction endodeoxyribonuclease rusA (EC 3.1.22.-)
124	Phage antitermination protein Q
273	FIG00639061: hypothetical protein
97	hypothetical protein
196	Putative transcriptional regulator
144	FIG00639830: hypothetical protein
56	hypothetical protein
612	hypothetical protein
109	hypothetical protein
296	hypothetical protein
69	hypothetical protein
115	FIG00638659: hypothetical protein
178	COG3772: Phage-related lysozyme (muraminidase)
44	FIG00641645: hypothetical protein
156	putative endopeptidase
47	FIG00640727: hypothetical protein
643	Phage terminase, large subunit
69	Phage head-to-tail joining protein
500	Phage portal protein
523	COG0616: Periplasmic serine proteases (ClpP class)
142	COG0616: Periplasmic serine proteases (ClpP class)
116	Head decoration protein
343	Phage major capsid protein
132	Phage minor tail protein
168	Phage minor tail protein
130	Phage minor tail protein
860	Phage tail length tape-measure protein 1
110	Phage minor tail protein
233	Phage minor tail protein
248	Phage tail assembly protein
194	Phage tail assembly protein I
1158	Phage tail fiber protein
200	Attachment invasion locus protein precursor
43	FIG00638731: hypothetical protein
406	Phage tail fiber protein
90	Phage tail fiber protein
49	EspF-like protein
373	Uptake hydrogenase small subunit precursor (EC 1.12.99.6)
598	Uptake hydrogenase large subunit (EC 1.12.99.6)
236	Ni,Fe-hydrogenase I cytochrome b subunit
196	Hydrogenase maturation protease (EC 3.4.24.-)
133	Hydrogenase maturation factor hoxO
286	Hydrogenase maturation factor hoxQ
515	Cytochrome d ubiquinol oxidase subunit I (EC 1.10.3.-)
379	Cytochrome d ubiquinol oxidase subunit II (EC 1.10.3.-)
433	Phosphoanhydride phosphohydrolase (EC 3.1.3.2) (pH 2.5 acid phosphatase) (AP) / 4- phytase (EC 3.1.3.26)
727	Tyrosine-protein kinase Wzc (EC 2.7.10.2)
149	Low molecular weight protein-tyrosine-phosphatase Wzb (EC 3.1.3.48)
380	Putative polysaccharide export protein YccZ precursor
699	Putative outer membrane lipoprotein YmcA
249	YjbG polysaccharide synthesis-related protein
215	Uncharacterized lipoprotein YmcC precursor
102	hypothetical protein
71	Cold shock protein CspH
71	Cold shock protein CspG
40	FIG00639884: hypothetical protein
358	Hypothetical iron-sulfur cluster binding protein YccM
905	Sensor protein torS (EC 2.7.3.-)
343	Periplasmic protein torT precursor
231	TorCAD operon transcriptional regulatory protein TorR
391	Cytochrome c-type protein TorC
849	Trimethylamine-N-oxide reductase (EC 1.6.6.9)
200	Chaperone protein TorD
102	Chaperone-modulator protein CbpM
307	DnaJ-class molecular chaperone CbpA
417	FIG00638642: hypothetical protein
414	Glucose-1-phosphatase (EC 3.1.3.10)
76	Putative cytoplasmic protein
199	Flavoprotein wrbA
443	Uracil permease
165	Predicted flavin reductase RutF in novel pyrimidine catabolism pathway
197	Predicted reductase RutE in novel pyrimidine catabolism pathway
267	Possible hydrolase or acyltransferase RutD in novel pyrimidine catabolism pathway
129	Possible ring-opening amidohydrolase RutC in novel pyrimidine catabolism pathway
232	Predicted amidohydrolase RutB in novel pyrimidine catabolism pathway
382	Predicted monooxygenase RutA in novel pyrimidine catabolism pathway
213	Transcriptional regulator RutR of pyrimidine catabolism (TetR family)
1321	Transcriptional repressor of PutA and PutP / Proline dehydrogenase (EC 1.5.99.8) (Proline oxidase) / Delta-1-pyrroline-5-carboxylate dehydrogenase (EC 1.5.1.12)
46	FIG00638688: hypothetical protein
497	Proline/sodium symporter PutP (TC 2.A.21.2.1) @ Propionate/sodium symporter
277	Ferrous iron transport permease EfeU
376	Ferrous iron transport periplasmic protein EfeO, contains peptidase-M75 domain and (frequently) cupredoxin-like domain
424	Ferrous iron transport peroxidase EfeB
355	Phosphate starvation-inducible protein PhoH, predicted ATPase
296	hypothetical protein
109	hypothetical protein
162	FIG00642900: hypothetical protein
120	Diacylglycerol kinase (EC 2.7.1.107)
540	Phosphoethanolamine transferase EptA specific for the 1 phosphate group of core-lipid A
40	hypothetical protein
247	Urease accessory protein UreD
101	Urease gamma subunit (EC 3.5.1.5)
107	Urease beta subunit (EC 3.5.1.5)
569	Urease alpha subunit (EC 3.5.1.5)
155	Urease accessory protein UreE
225	Urease accessory protein UreF
206	Urease accessory protein UreG
42	Per-activated serine protease autotransporter enterotoxin EspC
88	LSU ribosomal protein L31p
47	FIG00640869: hypothetical protein
48	hypothetical protein
162	Transposase
121	ISSfl3 orfA
117	unknown in ISEc8
537	Transposase
286	Transposase
127	ISPsy5, Orf1
110	hypothetical protein
156	TerW
405	hypothetical protein
319	hypothetical protein
360	putative ATP/GTP-binding protein protein
381	hypothetical protein
375	hypothetical protein
194	Tellurium resistance protein TerD
386	Tellurium resistance protein TerA
152	Tellurite resistance protein TerB
347	Integral membrane protein TerC
193	Tellurium resistance protein TerD
192	Tellurium resistance protein TerD
129	partial putative phage inhibition, colicin resistance and tellurite resistance protein
232	Mobile element protein
296	putative transposase
293	putative transposase
92	hypothetical protein
53	ISSfl3 orfA
357	Ferredoxin reductase
273	FIG00638146: hypothetical protein
162	Antirestriction protein klcA
159	Putative radC-like protein yeeS
74	YeeT
155	YeeU protein (antitoxin to YeeV)
125	YeeV toxin protein
164	Z5092 protein
66	hypothetical protein
281	FIG01221494: hypothetical protein
313	Putative 2-hydroxyacid dehydrogenase YcdW (EC 1.-.-.-)
246	Putative hydrolase YcdX (EC 3.1.-.-)
185	Uncharacterized protein YcdY, TorD family
164	Inner membrane protein YcdZ
278	Curli production assembly/transport component CsgG
129	Curli production assembly/transport component CsgF
130	Curli production assembly/transport component CsgE
217	Transcriptional regulator CsgD for 2nd curli operon
44	FIG00638936: hypothetical protein
161	Minor curlin subunit CsgB, nucleation component of curlin monomers
152	Major curlin subunit precursor CsgA
111	Putative curli production protein CsgC
104	FIG00638598: hypothetical protein
178	COG2110, Macro domain, possibly ADP-ribose binding module
474	hypothetical protein
386	Glucans biosynthesis protein C (EC 2.1.-.-)
518	Glucans biosynthesis protein G precursor
838	Glucans biosynthesis glucosyltransferase H (EC 2.4.1.-)
76	Putative outer membrane lipoprotein
125	Acidic protein msyB
409	Multidrug-efflux transporter, major facilitator superfamily (MFS) (TC 2.A.1)
307	Lipid A biosynthesis lauroyl acyltransferase (EC 2.3.1.-)
351	Rhodanese-related sulfurtransferases
192	Protein yceI precursor
162	Cytochrome B561
38	FIG00638121: hypothetical protein
373	N-methyl-L-tryptophan oxidase (EC 1.5.3.-)
85	Putative cytoplasmic protein
82	DNA-damage-inducible protein I
349	Dihydroorotase (EC 3.5.2.3)
187	Putative lipoprotein yceB precursor
216	Glutaredoxin 2
403	MFS superfamily export protein YceL
195	Ribosomal-protein-S5p-alanine acetyltransferase
216	Protein of unknown function YceH
308	Virulence factor MviM
512	Proposed peptidoglycan lipid II flippase MurJ
139	Flagellar biosynthesis protein FlgN
98	Negative regulator of flagellin synthesis FlgM
157	Flagellar basal-body P-ring formation protein FlgA
139	Flagellar basal-body rod protein FlgB
135	Flagellar basal-body rod protein FlgC
642	Flagellar hook protein FlgE
252	Flagellar basal-body rod protein FlgF
261	Flagellar basal-body rod protein FlgG
233	Flagellar L-ring protein FlgH
366	Flagellar P-ring protein FlgI
314	Flagellar protein FlgJ [peptidoglycan hydrolase] (EC 3.2.1.-)
548	Flagellar hook-associated protein FlgK
318	Flagellar hook-associated protein FlgL
1062	Ribonuclease E (EC 3.1.26.12)
320	Ribosomal large subunit pseudouridine synthase C (EC 4.2.1.70) ## LSU Psi955, Psi2504 and Psi2580
208	FIG146278: Maf/YceF/YhdE family protein
174	COG1399 protein, clustered with ribosomal protein L32p
347	Phosphate:acyl-ACP acyltransferase PlsX
318	3-oxoacyl-[acyl-carrier-protein] synthase, KASIII (EC 2.3.1.41)
310	Malonyl CoA-acyl carrier protein transacylase (EC 2.3.1.39)
245	3-oxoacyl-[acyl-carrier protein] reductase (EC 1.1.1.100)
79	Acyl carrier protein
414	3-oxoacyl-[acyl-carrier-protein] synthase, KASII (EC 2.3.1.41)
270	Aminodeoxychorismate lyase (EC 4.1.3.38)
341	FIG004453: protein YceG like
214	Thymidylate kinase (EC 2.7.4.9)
335	DNA polymerase III delta prime subunit (EC 2.7.7.7)
266	Putative deoxyribonuclease YcfH
478	PTS system, glucose-specific IIB component (EC 2.7.1.69) / PTS system, glucose-specific IIC component (EC 2.7.1.69)
730	Putative OMR family iron-siderophore receptor precursor
120	YcfF/hinT protein: a purine nucleoside phosphoramidase
118	YcfL protein: an outer membrane lipoprotein that is part of a salvage cluster
214	Lipoprotein YcfM, part of a salvage pathway of unknown substrate
275	Thiamine kinase (EC 2.7.1.89) @ Adenosylcobinamide kinase (EC 2.7.1.156)
342	Beta N-acetyl-glucosaminidase (EC 3.2.1.52)
181	YcfP protein: probably an esterase that is part of a salvage cluster
435	NADH dehydrogenase (EC 1.6.99.3)
180	Putative exported protein
211	transcriptional regulator, TetR family
86	Putative outer membrane protein
378	L,D-transpeptidase YcfS
1149	Transcription-repair coupling factor
358	FIG00638640: hypothetical protein
400	Lipoprotein releasing system transmembrane protein LolC
234	Lipoprotein releasing system ATP-binding protein LolD
413	Lipoprotein releasing system transmembrane protein LolE
304	Latent glucokinase ycfX
274	NAD-dependent protein deacetylase of SIR2 family
349	ABC transporter, periplasmic spermidine putrescine-binding protein PotD (TC 3.A.1.11.1)
265	Spermidine Putrescine ABC transporter permease component potC (TC_3.A.1.11.1)
373	Phage integrase
90	Putative excisionase
824	Exodeoxyribonuclease encoded by cryptic prophage CP-933P
63	FIG00637919: hypothetical protein
63	Division inhibition protein dicB
57	FIG00638627: hypothetical protein
73	FIG00637981: hypothetical protein
119	FIG00644832: hypothetical protein
184	unknown protein encoded by prophage CP-933O
347	Primosomal protein I
141	putative phage replication protein
245	FIG00638794: hypothetical protein
42	FIG00640120: hypothetical protein
249	Accessory colonization factor AcfC
87	Hypothetical rem protein
44	hypothetical protein
352	Putative cytoplasmic protein
122	Holliday junction resolvase / Crossover junction endodeoxyribonuclease rusA (EC 3.1.22.-)
188	Phage terminase, small subunit
183	hypothetical protein
646	Phage capsid and scaffold
318	Phage portal protein
109	FIG00637924: hypothetical protein
117	hypothetical protein
149	hypothetical protein
115	FIG00638104: hypothetical protein
239	Phage neck whiskers
95	Phage tail assembly chaperone
68	unknown protein encoded within prophage CP-933V
1080	Phage tail length tape-measure protein 1
114	Phage minor tail protein
233	Phage minor tail protein
248	Phage tail assembly protein
193	Phage tail assembly protein I
1159	Phage tail fiber protein
200	Attachment invasion locus protein precursor
43	FIG00638731: hypothetical protein
406	Phage tail fiber protein
90	Phage tail fiber protein
783	putative secreted effector protein
1134	hypothetical protein
296	COG2801: Transposase and inactivated derivatives
109	hypothetical protein
138	COG2963: Transposase and inactivated derivatives
454	Leucine-rich repeat protein
278	Spermidine Putrescine ABC transporter permease component PotB (TC 3.A.1.11.1)
72	FIG00639905: hypothetical protein
375	Tripeptide aminopeptidase (EC 3.4.11.4)
374	FIG002776: hypothetical protein
100	FIG00638501: hypothetical protein
84	FIG00638168: hypothetical protein
487	Sensor protein PhoQ (EC 2.7.13.3)
224	Transcriptional regulatory protein PhoP
457	Adenylosuccinate lyase (EC 4.3.2.2)
214	FIG002903: a protein of unknown function perhaps involved in purine metabolism
369	tRNA (5-methylaminomethyl-2-thiouridylate)-methyltransferase (EC 2.1.1.61)
154	Nudix-like NDP and NTP phosphohydrolase YmfB
178	COG1187: 16S rRNA uridine-516 pseudouridylate synthase and related pseudouridylate synthases
417	Isocitrate dehydrogenase [NADP] (EC 1.1.1.42)
109	Putative ATP-binding component of a transport system
89	Cell division topological specificity factor MinE
271	Septum site-determining protein MinD
232	Septum site-determining protein MinC
123	hypothetical protein
134	FIG01045439: hypothetical protein
67	Protein YcgL
220	FIG094199: Fumarylacetoacetate hydrolase
154	YcgN (Fragment)
304	Hemolysin E, chromosomal
140	Error-prone repair protein UmuD
423	Error-prone, lesion bypass DNA polymerase V (UmuC)
177	Periplasmic thiol:disulfide oxidoreductase DsbB, required for DsbA reoxidation
514	Na+/H+ antiporter NhaB
240	Transcriptional regulator for fatty acid degradation FadR, GntR family
511	Stage V sporulation protein involved in spore cortex synthesis (SpoVR)
424	D-amino acid dehydrogenase small subunit (EC 1.4.99.1)
357	Alanine racemase (EC 5.1.1.1) ## catabolic
296	putative transposase
92	hypothetical protein
579	Cell volume regulation protein A
305	Muramoyltetrapeptide carboxypeptidase (EC 3.4.17.13)
204	Membrane-bound lytic murein transglycosylase E (EC 3.2.1.-)
245	Inner membrane protein
296	putative transposase
92	hypothetical protein
756	Putative adhesion and penetration protein
364	GTP-binding and nucleic acid-binding protein YchF
195	Peptidyl-tRNA hydrolase (EC 3.1.1.29)
93	probable membrane protein YPO2012
560	Putative sulfate permease
316	Ribose-phosphate pyrophosphokinase (EC 2.7.6.1)
284	4-diphosphocytidyl-2-C-methyl-D-erythritol kinase (EC 2.7.1.148)
208	Outer membrane lipoprotein LolB precursor
419	Glutamyl-tRNA reductase (EC 1.2.1.70)
361	Peptide chain release factor 1
278	Protein-N(5)-glutamine methyltransferase PrmC, methylates polypeptide chain release factors RF1 and RF2
131	FIG002082: Protein sirB2
270	FIG002708: Protein SirB1
285	2-Keto-3-deoxy-D-manno-octulosonate-8-phosphate synthase (EC 2.5.1.55)
45	FIG00638287: hypothetical protein
367	Calcium/proton antiporter
77	Cation transport regulator chaB
232	Cation transport protein chaC
118	Putative ACR protein
477	Invasin
217	Nitrate/nitrite response regulator protein
599	Nitrate/nitrite sensor protein (EC 2.7.3.-)
73	FIG00637970: hypothetical protein
464	Nitrate/nitrite transporter
1248	Respiratory nitrate reductase alpha chain (EC 1.7.99.4)
513	Respiratory nitrate reductase beta chain (EC 1.7.99.4)
237	Respiratory nitrate reductase delta chain (EC 1.7.99.4)
226	Respiratory nitrate reductase gamma chain (EC 1.7.99.4)
281	Formyltetrahydrofolate deformylase (EC 3.5.1.10)
133	UPF0225 protein YchJ
302	UPF0028 protein YchK
338	Hnr protein
303	UTP--glucose-1-phosphate uridylyltransferase (EC 2.7.7.9)
138	DNA-binding protein H-NS
176	Thymidine kinase (EC 2.7.1.21)
892	Alcohol dehydrogenase (EC 1.1.1.1); Acetaldehyde dehydrogenase (EC 1.2.1.10)
216	Putative membrane protein
54	FIG00638240: hypothetical protein
559	Oligopeptide ABC transporter, periplasmic oligopeptide-binding protein OppA (TC 3.A.1.5.1)
307	Oligopeptide transport system permease protein OppB (TC 3.A.1.5.1)
303	Oligopeptide transport system permease protein OppC (TC 3.A.1.5.1)
338	Oligopeptide transport ATP-binding protein OppD (TC 3.A.1.5.1)
335	Oligopeptide transport ATP-binding protein OppF (TC 3.A.1.5.1)
110	FIG002901: hypothetical protein co-occurring with Cardiolipin synthetase
487	Cardiolipin synthetase (EC 2.7.8.-)
403	Potassium channel protein
99	YciL protein
240	Ferric siderophore transport system, periplasmic binding protein TonB
133	Acyl-CoA thioesterase YciA, involved in membrane biogenesis
180	Intracellular septation protein IspA
248	Membrane protein YciC, linked to IspA
239	Outer membrane protein W precursor
377	COG0582: Integrase
824	Exodeoxyribonuclease encoded by cryptic prophage CP-933P
63	FIG00637919: hypothetical protein
63	Division inhibition protein dicB
57	FIG00638627: hypothetical protein
73	FIG00637981: hypothetical protein
119	FIG00644832: hypothetical protein
164	unknown protein encoded by prophage CP-933O
347	Primosomal protein I
141	putative phage replication protein
245	FIG00638794: hypothetical protein
42	FIG00640120: hypothetical protein
249	Accessory colonization factor AcfC
86	Hypothetical rem protein
44	hypothetical protein
352	Putative cytoplasmic protein
122	Holliday junction resolvase / Crossover junction endodeoxyribonuclease rusA (EC 3.1.22.-)
188	hypothetical protein
183	hypothetical protein
674	Phage capsid and scaffold
462	Phage portal protein
109	FIG00637924: hypothetical protein
117	hypothetical protein
149	hypothetical protein
115	FIG00638104: hypothetical protein
239	Phage neck whiskers
125	Phage tail assembly chaperone
68	unknown protein encoded within prophage CP-933V
1081	Phage tail length tape-measure protein 1
114	Phage minor tail protein
233	Phage minor tail protein
314	Phage tail assembly protein I
1158	Phage tail fiber protein
109	Attachment invasion locus protein precursor
39	Outer membrane protein W precursor
169	Protein yciE
174	Protein yciF
60	Conidiation-specific protein 10
269	Tryptophan synthase alpha chain (EC 4.2.1.20)
398	Tryptophan synthase beta chain (EC 4.2.1.20)
454	Indole-3-glycerol phosphate synthase (EC 4.1.1.48) / Phosphoribosylanthranilate isomerase (EC 5.3.1.24)
532	Anthranilate synthase, amidotransferase component (EC 4.1.3.27) / Anthranilate phosphoribosyltransferase (EC 2.4.2.18)
521	Anthranilate synthase, aminase component (EC 4.1.3.27)
294	COG0613, Predicted metal-dependent phosphoesterases (PHP family)
219	Hypothetical YciO protein, TsaC/YrdC paralog
292	Ribosomal large subunit pseudouridine synthase B (EC 4.2.1.70)
197	Cob(I)alamin adenosyltransferase (EC 2.5.1.17)
253	Putative oxidoreductase
350	Possible protease sohB (EC 3.4.21.-)
84	Protein yciN
866	DNA topoisomerase I (EC 5.99.1.2)
325	Cys regulon transcriptional activator CysB
43	hypothetical protein
56	FIG00638229: hypothetical protein
892	COG1048: Aconitase A( EC:4.2.1.3 )
197	GTP cyclohydrolase II (EC 3.5.4.25)
255	Phosphatidylglycerophosphatase B (EC 3.1.3.27)
103	Inner membrane protein yciS
390	Heat shock (predicted periplasmic) protein YciM, precursor
293	Orotidine 5&#39;-phosphate decarboxylase (EC 4.1.1.23)
109	Translation initiation factor SUI1-related protein
73	Osmotically inducible lipoprotein B precursor
250	Transcriptional regulatory protein YciT
58	FIG00638067: hypothetical protein
653	hypothetical protein
645	Exoribonuclease II (EC 3.1.13.1)
376	Putative oxidoreductase
263	Enoyl-[acyl-carrier-protein] reductase [NADH] (EC 1.3.1.9)
269	Peptide transport system ATP-binding protein sapF (TC 3.A.1.5.5)
331	Peptide transport system ATP-binding protein SapD (TC 3.A.1.5.5)
297	Peptide transport system permease protein sapC (TC 3.A.1.5.5)
322	Peptide transport system permease protein sapB (TC 3.A.1.5.5)
534	Peptide transport periplasmic protein sapA (TC 3.A.1.5.5)
82	FIG00639322: hypothetical protein
462	Putrescine importer
473	Gamma-glutamyl-putrescine synthetase (EC 6.3.1.11)
159	Gamma-glutamyl-GABA hydrolase (EC 3.5.1.94)
186	Putrescine utilization regulator
496	Gamma-glutamyl-aminobutyraldehyde dehydrogenase (EC 1.2.1.-)
427	Gamma-glutamyl-putrescine oxidase (EC1.4.3.-)
422	Gamma-aminobutyrate:alpha-ketoglutarate aminotransferase (EC 2.6.1.19)
326	Psp operon transcriptional activator
223	Phage shock protein A
75	Phage shock protein B
120	Phage shock protein C
74	Phage shock protein D
105	Phage shock protein E precursor
560	Putative sucrose phosphorylase (EC 2.4.1.7)
431	ABC-type sugar transport system, periplasmic binding protein YcjN
294	Inner membrane ABC transporter permease protein YcjO
281	Inner membrane ABC transporter permease protein YcjP
351	Zinc-type alcohol dehydrogenase YcjQ
263	Sugar phosphate isomerases/epimerases family protein YcjR
348	Putative oxidoreductase YcjS (EC 1.-.-.-), NADH-binding
756	Maltose phosphorylase (EC 2.4.1.8) / Trehalose phosphorylase (EC 2.4.1.64)
220	Beta-phosphoglucomutase (EC 5.4.2.6)
361	Multiple sugar ABC transporter, ATP-binding protein
302	Outer membrane protein G precursor
333	Transcriptional regulator YcjW, LacI family, possibly involved in maltodextrin utilization pathway
464	Conserved protein YcjX with nucleoside triphosphate hydrolase domain
354	Membrane protein YcjF
514	Transcriptional repressor protein TyrR
169	Thiol peroxidase, Tpx-type (EC 1.11.1.15)
322	L-alanine-DL-glutamate epimerase
243	Gamma-D-Glutamyl-meso-Diaminopimelate Amidase
213	Oxidoreductase (putative)
300	Dienelactone hydrolase and related enzymes
307	hypothetical protein
300	LysR family transcriptional regulator YcjZ
538	Periplasmic Murein Peptide-Binding Protein MppA
344	Mechanosensitive ion channel
86	putative inner membrane protein
317	Universal stress protein E
251	Fumarate and nitrate reduction regulatory protein
172	Methylated-DNA--protein-cysteine methyltransferase (EC 2.1.1.63)
469	Aminobenzoyl-glutamate transport protein
482	Catalyzes the cleavage of p-aminobenzoyl-glutamate to p-aminobenzoate and glutamate, subunit B
437	Catalyzes the cleavage of p-aminobenzoyl-glutamate to p-aminobenzoate and glutamate, subunit A
303	Regulatory protein (induces abgABT, used to catabolize p-aminobenzoyl-glutamate)
188	FIG00638524: hypothetical protein
431	FIG00638107: hypothetical protein
328	FIG00638677: hypothetical protein
458	ATP-dependent RNA helicase DbpA
312	tRNA(Cytosine32)-2-thiocytidine synthetase
39	hypothetical protein
38	FIG00642398: hypothetical protein
213	FIG00639042: hypothetical protein
72	ORF 1
50	FIG00639545: hypothetical protein
185	hypothetical protein
66	hypothetical protein
196	Putative transcriptional regulator
144	FIG00639830: hypothetical protein
56	FIG00641452: hypothetical protein
617	FIG00639777: hypothetical protein
69	hypothetical protein
115	hypothetical protein
178	Phage endolysin
190	hypothetical protein
49	FIG00641645: hypothetical protein
153	putative enzyme; Lysis (Phage or Prophage Related)
47	FIG00640727: hypothetical protein
55	hypothetical protein
440	Phage capsid and scaffold
111	Head decoration protein
351	Phage major capsid protein
132	Phage DNA-packaging protein
118	Phage capsid and scaffold
193	Prophage minor tail Z family protein
132	Phage minor tail protein
247	Phage tail assembly
860	Phage tail length tape-measure protein 1
110	Phage minor tail protein
292	Phage tail assembly protein
1165	Phage tail fiber protein
200	Attachment invasion locus protein precursor
43	FIG00638731: hypothetical protein
438	Phage tail fiber protein
90	Phage tail fiber protein
69	hypothetical protein
296	hypothetical protein
109	hypothetical protein
315	Putative transport protein
487	D-mannonate oxidoreductase (EC 1.1.1.57)
68	FIG00638357: hypothetical protein
229	Transcriptional regulator, GntR family
249	3-hydroxypropionate dehydrogenase (EC 1.1.1.298)
682	Dipeptidyl carboxypeptidase Dcp (EC 3.4.15.5)
101	C-terminal domain of CinA paralog, YdeJ
130	Putative periplasmic protein
297	FIG00637874: hypothetical protein
396	Putative transport protein
300	Permease of the drug/metabolite transporter (DMT) superfamily
73	Multiple antibiotic resistance protein MarB
128	Multiple antibiotic resistance protein MarA
145	Multiple antibiotic resistance protein MarR
222	Multiple antibiotic resistance protein MarC
397	Probable sugar efflux transporter
372	FIG00638496: hypothetical protein
294	LysR family transcriptional regulator YneJ
463	Succinate-semialdehyde dehydrogenase [NAD] (EC 1.2.1.24); Succinate-semialdehyde dehydrogenase [NADP+] (EC 1.2.1.16)
309	Glutaminase (EC 3.5.1.2)
97	FIG00637950: hypothetical protein
473	FIG00638480: hypothetical protein
484	Altronate oxidoreductase (EC 1.1.1.58)
305	hypothetical protein
253	Trans-aconitate 2-methyltransferase (EC 2.1.1.144)
292	Autoinducer 2 (AI-2) aldolase LsrF (EC 4.2.1.-)
341	Autoinducer 2 (AI-2) ABC transport system, periplasmic AI-2 binding protein LsrB
331	Autoinducer 2 (AI-2) ABC transport system, membrane channel protein LsrD
343	Autoinducer 2 (AI-2) ABC transport system, membrane channel protein LsrC
512	Autoinducer 2 (AI-2) ABC transport system, fused AI2 transporter subunits and ATP-binding component
318	LsrR, transcriptional repressor of lsr operon
517	Autoinducer 2 (AI-2) kinase LsrK (EC 2.7.1.-)
576	hypothetical protein
452	FIG00637907: hypothetical protein
499	FIG00637907: hypothetical protein
140	HipA protein
237	chaperone FimC
741	type 1 fimbriae anchoring protein FimD
177	type 1 fimbrae adaptor subunit FimF
168	type 1 fimbrae adaptor subunit FimG
305	mannose-specific adhesin FimH
760	Putative formate dehydrogenase oxidoreductase protein
254	HTH-type transcriptional regulator ydeO
561	N-acetylgalactosamine 6-sulfate sulfatase (GALNS)
386	GALNS arylsulfatase regulator (Fe-S oxidoreductase)
531	Hypothetical ABC transporter ATP-binding protein yddA
791	FIG00639422: hypothetical protein
928	Probable zinc protease pqqL (EC 3.4.99.-)
467	Glutamate decarboxylase (EC 4.1.1.15)
512	Probable glutamate/gamma-aminobutyrate antiporter
385	COG1649 predicted glycoside hydrolase
487	Dipeptide-binding ABC transporter, periplasmic substrate-binding component (TC 3.A.1.5.2); Putative hemin-binding lipoprotein
341	Dipeptide transport system permease protein DppB (TC 3.A.1.5.2); putative hemin permease
299	Dipeptide transport system permease protein DppC (TC 3.A.1.5.2); Putative hemine transporter ATP-binding subunit
329	Dipeptide transport system permease protein DppC (TC 3.A.1.5.2); Putative hemine transporter ATP-binding subunit
309	Dipeptide transport ATP-binding protein DppF (TC 3.A.1.5.2)
144	Osmotically inducible protein C
72	Bdm protein
46	Stationary-phase-induced ribosome-associated protein
566	NAD-dependent malic enzyme (EC 1.1.1.38)
336	Alcohol dehydrogenase (EC 1.1.1.1)
95	HigA protein (antitoxin to HigB)
218	Formate dehydrogenase N gamma subunit (EC 1.2.1.2)
295	Formate dehydrogenase N beta subunit (EC 1.2.1.2)
1016	Formate dehydrogenase N alpha subunit (EC 1.2.1.2) @ selenocysteine-containing
275	Permease of the drug/metabolite transporter (DMT) superfamily
420	FIG00638231: hypothetical protein
419	internalin, putative
463	Nitrate/nitrite transporter
1247	Respiratory nitrate reductase alpha chain (EC 1.7.99.4)
515	Respiratory nitrate reductase beta chain (EC 1.7.99.4)
232	Respiratory nitrate reductase delta chain (EC 1.7.99.4)
227	Respiratory nitrate reductase gamma chain (EC 1.7.99.4)
298	Phenazine biosynthesis protein PhzF
282	N-hydroxyarylamine O-acetyltransferase (EC 2.3.1.118)
190	NAD(P)H-flavin oxidoreductase
206	Uncharacterized GST-like protein yncG
500	L-asparagine permease
354	FIG00638561: hypothetical protein
754	Probable tonB-dependent receptor yncD precursor
222	Transcriptional regulator, GntR family
399	Putative oxidoreductase YncB
194	Putative acetyltransferase
150	Putative inner membrane protein
74	FIG00638290: hypothetical protein
475	4-aminobutyraldehyde dehydrogenase (EC 1.2.1.19)
257	Spermidine Putrescine ABC transporter permease component potC (TC_3.A.1.11.1)
314	Spermidine Putrescine ABC transporter permease component PotB (TC 3.A.1.11.1)
338	Putrescine transport ATP-binding protein PotA (TC 3.A.1.11.1)
382	ABC transporter, periplasmic spermidine putrescine-binding protein PotD (TC 3.A.1.11.1)
469	Transcriptional regulator, GntR family domain / Aspartate aminotransferase (EC 2.6.1.1)
124	FIG00638106: hypothetical protein
41	FIG00638863: hypothetical protein
57	FIG00639831: hypothetical protein
654	putative collagenase
179	Transcriptional regulator yidN, Cro/CI family
391	Benzoate transport protein
223	Uncharacterized membrane lipoprotein clustered with tellurite resistance proteins TehA/TehB
198	Tellurite resistance protein TehB
335	Tellurite resistance protein TehA
327	FIG005189: putative transferase clustered with tellurite resistance proteins TehA/TehB
179	Ribosomal-protein-L7p-serine acetyltransferase
75	hypothetical protein
540	Glucans biosynthesis protein D precursor
448	Putative cytoplasmic protein
355	LysR family transcriptional regulator YdcI
547	Methyl-accepting chemotaxis protein III (ribose and galactose chemoreceptor protein)
58	FIG00638461: hypothetical protein
189	Cytochrome b(561)
334	NAD-dependent glyceraldehyde-3-phosphate dehydrogenase (EC 1.2.1.12)
480	Aldehyde dehydrogenase A (EC 1.2.1.22) / Glycolaldehyde dehydrogenase (EC 1.2.1.21)
267	Protein ydcF
1301	ATP-dependent helicase hrpA
202	FMN-dependent NADH-azoreductase
431	Ser/Thr and Tyr protein phosphatase (dual specificity)
586	Putative lipase in cluster with Phosphatidate cytidylyltransferase
299	Phosphatidate cytidylyltransferase (EC 2.7.7.41)
202	CDP-diacylglycerol--glycerol-3-phosphate 3-phosphatidyltransferase (EC 2.7.8.5)
769	FIG00638289: hypothetical protein
287	Aldo-keto reductase
62	Uncharacterized protein ynbE; probable lipoprotein STY1424
880	Putative uncharacterized protein ydbH
330	D-lactate dehydrogenase (EC 1.1.1.28)
141	Heat shock protein hslJ
42	probable lipoprotein YPO2331
39	hypothetical protein
1175	Pyruvate-flavodoxin oxidoreductase (EC 1.2.7.-)
378	Outer membrane protein N precursor
145	Universal stress protein F
90	hypothetical protein
190	Phage tail fiber protein
181	Phage protein
43	FIG00638731: hypothetical protein
192	Attachment invasion locus protein precursor
1176	Phage tail fiber protein
193	Phage tail assembly protein I
248	Phage tail assembly protein
233	Phage minor tail protein
110	Phage minor tail protein
871	Phage tail length tape-measure protein 1
130	Phage minor tail protein
141	Phage minor tail protein
251	Putative tail component of prophage CP-933K
501	Phage portal protein
156	putative endopeptidase
178	Phage endolysin
264	FIG00638659: hypothetical protein
72	putative holin protein
60	hypothetical protein
649	unknown protein encoded within prophage CP-933V
353	DNA methyl transferase, phage-associated
95	unknown protein encoded by prophage CP-933O
350	Putative cytoplasmic protein
115	Protein ygiW precursor
154	putative phage replication protein
346	Primosomal protein I
142	Phage or Prophage Related
72	ORF 1
213	FIG00639042: hypothetical protein
70	FIG00642398: hypothetical protein
824	Exodeoxyribonuclease encoded by cryptic prophage CP-933P
79	Putative excisionase
432	Phage integrase
112	Protein of unknown function UPF0060
114	putative secreted protein
187	Spermidine N1-acetyltransferase (EC 2.3.1.57)
208	Hypothetical UPF0257 lipoprotein ynfC precursor
102	FIG00639146: hypothetical protein
809	Anaerobic dimethyl sulfoxide reductase chain A (EC 1.8.99.-)
499	Anaerobic dimethyl sulfoxide reductase chain A (EC 1.8.99.-)
296	hypothetical protein
109	hypothetical protein
312	Anaerobic dimethyl sulfoxide reductase chain A (EC 1.8.99.-)
206	Anaerobic dimethyl sulfoxide reductase chain B (EC 1.8.99.-)
285	Anaerobic dimethyl sulfoxide reductase chain C (EC 1.8.99.-)
205	Anaerobic dimethyl sulfoxide reductase chaperone DmsD
419	FIG00509904: hypothetical protein
232	Dethiobiotin synthetase (EC 6.3.3.3)
407	Mlc, transcriptional repressor of MalT (the transcriptional activator of maltose regulon) and manXYZ operon
298	LysR family transcriptional regulator YnfL
418	Permeases of the major facilitator superfamily
112	Acid shock protein precursor
274	Putative protease ydgD (EC 3.4.21.-)
110	Spermidine export protein mdtI
122	Spermidine export protein mdtJ
345	Putative transport protein
463	NAD(P) transhydrogenase subunit beta (EC 1.6.1.2)
529	NAD(P) transhydrogenase alpha subunit (EC 1.6.1.2)
315	Protein ydgH precursor
461	Arginine/ornithine antiporter ArcD
241	FolM Alternative dihydrofolate reductase 1
112	Putative inner membrane protein
240	Transcriptional regulatory protein RstA
434	Sensory histidine kinase in two-component regulatory system with RstA
314	DNA replication terminus site-binding protein
468	Fumarate hydratase class II (EC 4.2.1.2)
549	Fumarate hydratase class I, aerobic (EC 4.2.1.2)
392	Mannose-6-phosphate isomerase (EC 5.3.1.8)
503	Putative GTP-binding protein YdgA
413	Glucuronide transport facilitator UidC
458	Glucuronide transporter UidB
604	Beta-glucuronidase (EC 3.2.1.31)
197	Transcriptional repressor UidR
256	7-alpha-hydroxysteroid dehydrogenase (EC 1.1.1.159)
343	Maltose regulon regulatory protein MalI (repressor for malXY)
531	PTS system, maltose and glucose-specific IIC component (EC 2.7.1.69) / PTS system, maltose and glucose-specific IIB component (EC 2.7.1.69)
391	Cystathionine beta-lyase (EC 4.4.1.8) (CBL) (Beta-cystathionase) (Cysteine lyase) / Maltose regulon modulator
334	Adenosine deaminase (EC 3.5.4.4)
347	Uncharacterized oxidoreductase ydgJ (EC 1.-.-.-)
72	Cnu protein
147	Putative membrane protein precursor
194	Electron transport complex protein RnfA
193	Electron transport complex protein RnfB
677	Electron transport complex protein RnfC
353	Electron transport complex protein RnfD
207	Electron transport complex protein RnfG
232	Electron transport complex protein RnfE
212	Endonuclease III (EC 4.2.99.18)
501	Di/tripeptide permease DtpA
202	Glutathione S-transferase (EC 2.5.1.18)
287	Pyridoxal kinase (EC 2.7.1.35)
425	Tyrosyl-tRNA synthetase (EC 6.1.1.1) ## cluster 1
219	Pyridoxamine 5&#39;-phosphate oxidase (EC 1.4.3.5)
110	Membrane-bound lysozyme inhibitor of c-type lysozyme
370	Anhydro-N-acetylmuramic acid kinase (EC 2.7.1.-)
156	Outer membrane lipoprotein pcp precursor
145	Transcriptional regulator SlyA
79	FIG00638170: hypothetical protein
286	Putative membrane protein
664	hypothetical protein
174	Superoxide dismutase [Cu-Zn] precursor (EC 1.15.1.1)
299	Putative aldo/keto reductase
40	FIG00638380: hypothetical protein
200	Transcriptional regulator, TetR family
366	N-ethylmaleimide reductase (EC 1.-.-.-)
136	Lactoylglutathione lyase (EC 4.4.1.5)
216	Ribonuclease T (EC 3.1.13.-)
1539	Probable ATP-dependent helicase lhr (EC 3.6.1.-)
116	hypothetical protein
276	Putative lipoprotein
194	Superoxide dismutase [Fe] (EC 1.15.1.1)
390	Putative transport protein
40	FIG00639060: hypothetical protein
342	Purine nucleotide synthesis repressor
311	LysR-family transcriptional regulator YdhB
404	Putative transport protein
383	Cyclopropane-fatty-acyl-phospholipid synthase (EC 2.1.1.79)
214	Riboflavin synthase eubacterial/eukaryotic (EC 2.5.1.9)
458	Multidrug and toxin extrusion (MATE) family efflux pump YdhE/NorM
419	Possible enzyme
102	Protein ydhR precursor
535	Acyl-CoA dehydrogenases
271	FIG00639295: hypothetical protein
262	Thiosulfate reductase cytochrome B subunit
185	NrfC protein
213	FIG00637966: hypothetical protein
701	Molybdopterin-containing protein YdhV, similar to aldehyde:ferredoxin oxidoreductase
209	putative oxidoreductase, Fe-S subunit
46	FIG00640406: hypothetical protein
57	FIG00637899: hypothetical protein
471	Pyruvate kinase (EC 2.7.1.40)
79	major outer membrane lipoprotein
335	L,D-transpeptidase YnhG
139	Sulfur acceptor protein SufE for iron-sulfur cluster assembly
407	Cysteine desulfurase (EC 2.8.1.7), SufS subfamily; Selenocysteine lyase( EC:4.4.1.16 ) subunit
424	Iron-sulfur cluster assembly protein SufD
249	Iron-sulfur cluster assembly ATPase protein SufC
123	Iron binding protein SufA for iron-sulfur cluster assembly
63	FIG00639040: hypothetical protein
137	FIG002649: ydiI hotdog fold superfamily
1019	Fe-S protein, homolog of lactate dehydrogenase SO1521
371	Putative membrane protein
119	FIG00638201: hypothetical protein
385	Putative transport system permease protein
422	FIG00638001: hypothetical protein
289	Shikimate/quinate 5-dehydrogenase I beta (EC 1.1.1.282)
253	3-dehydroquinate dehydratase I (EC 4.2.1.10)
532	fused predicted acetyl-CoA:acetoacetyl-CoA transferase: alpha subunit and beta subunit
401	Crotonobetainyl-CoA dehydrogenase (EC 1.3.99.-)
304	Transcriptional regulator, AraC family
59	FIG00638426: hypothetical protein
255	Electron transfer flavoprotein, beta subunit
313	Electron transfer flavoprotein, alpha subunit
430	Probable electron transfer flavoprotein-quinone oxidoreductase FixC (EC 1.5.5.-)
98	Ferredoxin-like protein FixX
549	Long-chain-fatty-acid--CoA ligase (EC 6.2.1.3)
793	Phosphoenolpyruvate synthase (EC 2.7.9.2)
56	FIG00641027: hypothetical protein
278	FIG137360: hypothetical protein
349	2-keto-3-deoxy-D-arabino-heptulosonate-7-phosphate synthase I alpha (EC 2.5.1.54)
73	Hemin uptake protein HemP
479	Selenoprotein O and cysteine-containing homologs
238	FIG00638687: hypothetical protein
155	Probable lipoprotein nlpC precursor
250	Vitamin B12 ABC transporter, ATPase component BtuD
184	Glutathione peroxidase (EC 1.11.1.9)
327	Vitamin B12 ABC transporter, permease component BtuC
100	Integration host factor alpha subunit
796	Phenylalanyl-tRNA synthetase beta chain (EC 6.1.1.20)
328	Phenylalanyl-tRNA synthetase alpha chain (EC 6.1.1.20)
45	hypothetical protein
119	LSU ribosomal protein L20p
66	LSU ribosomal protein L35p
114	Translation initiation factor 3
643	Threonyl-tRNA synthetase (EC 6.1.1.3)
633	FIG00638086: hypothetical protein
41	FIG00638033: hypothetical protein
253	Putative outer membrane protein
310	6-phosphofructokinase class II (EC 2.7.1.11)
97	FIG00637864: hypothetical protein
287	Fructosamine kinase family protein, At3g61080 homolog
179	Putative membrane protein
223	2-deoxyglucose-6-phosphate hydrolase YniC
197	FIG00638530: hypothetical protein
464	L-cystine uptake protein TcyP
272	FIG00638395: hypothetical protein
81	Cell division activator cedA
754	Catalase (EC 1.11.1.6)
253	Cellobiose phosphotransferase system YdjC-like protein
451	Chitobiose-specific 6-phospho-beta-glucosidase ChbF (EC 3.2.1.86)
280	Chitobiose-specific regulator ChbR, AraC family
116	PTS system, chitobiose-specific IIA component (EC 2.7.1.69)
452	PTS system, chitobiose-specific IIC component (EC 2.7.1.69)
107	PTS system, chitobiose-specific IIB component (EC 2.7.1.69)
109	Osmotically inducible lipoprotein E precursor
276	NAD synthetase (EC 6.3.1.5)
260	Excinuclease cho (excinuclease ABC alternative C subunit)
192	hypothetical protein
162	Periplasmic protein related to spheroblast formation
323	Succinylglutamate desuccinylase (EC 3.5.1.96)
448	Succinylarginine dihydrolase (EC 3.5.3.23)
493	Succinylglutamic semialdehyde dehydrogenase (EC 1.2.1.71)
345	Arginine N-succinyltransferase (EC 2.3.1.109)
407	Succinylornithine transaminase (EC 2.6.1.81)
57	hypothetical protein
269	Exodeoxyribonuclease III (EC 3.1.11.2)
237	DedA family inner membrane protein YdjX
226	FIG00648575: hypothetical protein
236	Alkaline phosphatase like protein
183	Hypothetical protein YnjA
389	ABC transporter, periplasmic substrate-binding protein YnjB
512	ABC transporter, permease protein YnjC
218	ABC transporter, ATP-binding protein YnjD
436	Putative thiosulfate sulfurtransferase ynjE (EC 2.8.1.1)
207	Putative phosphatidylglycerophosphate synthase
136	5-methyl-dCTP pyrophosphohydrolase (EC 3.6.1.-)
91	FIG00638396: hypothetical protein
448	NADP-specific glutamate dehydrogenase (EC 1.4.1.4)
295	FIG00638567: hypothetical protein
654	DNA topoisomerase III (EC 5.99.1.2)
348	Selenide,water dikinase (EC 2.7.9.3)
184	Protein ydjA
623	Protease IV (EC 3.4.21.-)
323	L-asparaginase (EC 3.5.1.1)
214	Nicotinamidase (EC 3.5.1.19)
91	Uncharacterized protein YeaC
332	NAD-dependent glyceraldehyde-3-phosphate dehydrogenase (EC 1.2.1.12)
295	Aldose 1-epimerase family protein YeaD
285	Putative oxidoreductase YeaE, aldo/keto reductase family
249	MltA-interacting protein MipA
645	Serine protein kinase (prkA protein), P-loop containing
428	UPF0229 protein YeaH
492	Inner membrane protein YeaI
497	Putative two-component response regulator and GGDEF family protein YeaJ
168	Putative uncharacterized protein YeaK
51	FIG00637895: hypothetical protein
149	Putative inner membrane protein
270	Transcriptional regulator, AraC family
394	FIG00638318: hypothetical protein
116	FIG00638254: hypothetical protein
85	FIG00638802: hypothetical protein
385	FIG00638308: hypothetical protein
83	Transglycosylase associated protein
61	Putative cytoplasmic protein
120	Putative cytoplasmic protein
174	Putative transport protein
315	Positive regulator of Tartrate dehydrogenase/decarboxylase/D-malic enzyme
361	Tartrate dehydrogenase (EC 1.1.1.93) / Tartrate decarboxylase (EC 4.1.1.73) / D-malic enzyme (EC 1.1.1.83)
537	Choline-glycine betaine transporter
375	Putative dioxygenase, alpha subunit (EC 1.-.-.-); Choline monooxygenase, alpha subunit (EC 1.14.15.7)
322	putative diogenase beta subunit
372	Ribonuclease D (EC 3.1.26.3)
562	Long-chain-fatty-acid--CoA ligase (EC 6.2.1.3)
194	Starvation lipoprotein Slp paralog
232	Inactive homolog of metal-dependent proteases, putative molecular chaperone
637	DinG family ATP-dependent helicase YoaA
116	Putative translation initiation inhibitor
80	FIG00639292: hypothetical protein
60	FIG00638134: hypothetical protein
454	Para-aminobenzoate synthase, aminase component (EC 2.6.1.85)
193	Hypothetical nudix hydrolase YeaB
433	L-serine dehydratase 1 (EC 4.3.1.17)
533	Rtn protein
519	Magnesium and cobalt efflux protein CorC
324	PTS system, mannose-specific IIA component (EC 2.7.1.69) / PTS system, mannose-specific IIB component (EC 2.7.1.69)
267	PTS system, mannose-specific IIC component (EC 2.7.1.69)
284	PTS system, mannose-specific IID component (EC 2.7.1.69)
189	Putative membrane protein
270	Ribosomal RNA large subunit methyltransferase A (EC 2.1.1.51)
70	Cold shock protein CspC
48	FIG01046753: hypothetical protein
96	FIG00638740: hypothetical protein
48	Putative inner membrane protein
264	Transcriptional regulator KdgR, KDG operon repressor
458	Putative transport protein
294	Probable protease HtpX (EC 3.4.24.-)
681	Tail-specific protease precursor (EC 3.4.21.102)
233	ProQ: influences osmotic activation of compatible solute ProP
166	Free methionine-(R)-sulfoxide reductase, contains GAF domain
428	Paraquat-inducible protein A
880	Paraquat-inducible protein B
480	Ribosomal RNA small subunit methyltransferase F (EC 2.1.1.-)
79	FIG00638105: hypothetical protein
64	FIG00638765: hypothetical protein
219	Serine/threonine protein phosphatase 1 (EC 3.1.3.16)
114	Putative periplasmic or exported protein
291	Copper resistance protein D
125	Protein yobA precursor
77	DNA polymerase III theta subunit (EC 2.7.7.7)
219	Putative amidohydrolase
221	Exodeoxyribonuclease X (EC 3.1.11.-)
687	Protease II (EC 3.4.21.83)
220	FIG00638453: hypothetical protein
123	Putative exported protein
393	Phosphoribosylglycinamide formyltransferase 2 (EC 2.1.2.-)
214	4-Hydroxy-2-oxoglutarate aldolase (EC 4.1.3.16) / 2-dehydro-3-deoxyphosphogluconate aldolase (EC 4.1.2.14)
604	Phosphogluconate dehydratase (EC 4.2.1.12)
492	Glucose-6-phosphate 1-dehydrogenase (EC 1.1.1.49)
290	Phosphogluconate repressor HexR, RpiR family
481	Pyruvate kinase (EC 2.7.1.40)
324	Lipid A biosynthesis (KDO) 2-(lauroyl)-lipid IVA acyltransferase (EC 2.3.1.-)
441	Cell wall endopeptidase, family M23/M37
353	Zinc ABC transporter, periplasmic-binding protein ZnuA
203	Zinc ABC transporter, ATP-binding protein ZnuC
262	Zinc ABC transporter, inner membrane permease protein ZnuB
337	Holliday junction DNA helicase RuvB
204	Holliday junction DNA helicase RuvA
201	FIG00637868: hypothetical protein
174	Crossover junction endodeoxyribonuclease RuvC (EC 3.1.22.4)
247	FIG000859: hypothetical protein YebC
126	Dihydroneopterin triphosphate pyrophosphohydrolase type 2 (nudB)
578	Aspartyl-tRNA synthetase (EC 6.1.1.12)
189	Nicotinamidase/isochorismatase family protein
273	COG1801: Uncharacterized conserved protein
132	Putative inner membrane protein
248	tRNA (uridine-5-oxyacetic acid methyl ester) 34 synthase
324	tRNA (5-methoxyuridine) 34 synthase
810	Trimethylamine-N-oxide reductase (EC 1.6.6.9)
367	Cytochrome c-type protein TorY
249	Cytoplasmic copper homeostasis protein cutC
189	Protein yecM
578	Arginyl-tRNA synthetase (EC 6.1.1.19)
163	FIG00639719: hypothetical protein
125	Flagellar protein FlhE
693	Flagellar biosynthesis protein FlhA
383	Flagellar biosynthesis protein FlhB
215	Chemotaxis response - phosphatase CheZ
130	Chemotaxis regulator - transmits chemoreceptor signals to flagelllar motor components CheY
350	Chemotaxis response regulator protein-glutamate methylesterase CheB (EC 3.1.1.61)
287	Chemotaxis protein methyltransferase CheR (EC 2.1.1.80)
534	Methyl-accepting chemotaxis protein IV (dipeptide chemoreceptor protein)
554	Methyl-accepting chemotaxis protein II (aspartate chemoreceptor protein)
168	Positive regulator of CheA protein activity (CheW)
653	Signal transduction histidine kinase CheA (EC 2.7.3.-)
309	Flagellar motor rotation protein MotB
296	Flagellar motor rotation protein MotA
193	Flagellar transcriptional activator FlhC
117	Flagellar transcriptional activator FlhD
143	Universal stress protein C
475	Alpha,alpha-trehalose-phosphate synthase [UDP-forming] (EC 2.4.1.15)
267	Trehalose-6-phosphate phosphatase (EC 3.1.3.12)
329	L-arabinose transport system permease protein (TC 3.A.1.2.2)
505	L-arabinose transport ATP-binding protein AraG (TC 3.A.1.2.2)
330	L-arabinose-binding periplasmic protein
168	Ferritin-like protein 2
84	hypothetical protein
47	FIG00637990: hypothetical protein
166	Ferritin-like protein 2
80	FIG00638619: hypothetical protein
404	Tyrosine-specific transport protein
222	FIG00637942: hypothetical protein
109	hypothetical protein
296	hypothetical protein
183	CDP-diacylglycerol--glycerol-3-phosphate 3-phosphatidyltransferase (EC 2.7.8.5)
611	Excinuclease ABC subunit C
219	BarA-associated response regulator UvrY (= GacA = SirA)
75	Putative cytoplasmic protein
241	N-3-oxohexanoyl-L-homoserine lactone quorum-sensing transcriptional activator @ N-3-oxooctanoyl-L-homoserine lactone quorum-sensing transcriptional activator ## Regulatory activator SdiA
251	Cystine ABC transporter, ATP-binding protein
223	Cystine ABC transporter, permease protein
329	D-cysteine desulfhydrase (EC 4.4.1.15)
267	Cystine ABC transporter, periplasmic cystine-binding protein FliY
184	Flagellar biosynthesis protein FliZ
240	RNA polymerase sigma factor for flagellar operon
137	Flagellar biosynthesis protein FliS
122	Flagellar biosynthesis protein FliT
496	Cytoplasmic alpha-amylase (EC 3.2.1.1)
138	FIG00640199: hypothetical protein
402	Putative transport system permease protein
78	FIG00638652: hypothetical protein
223	Gifsy-2 prophage protein
105	Flagellar hook-basal body complex protein FliE
553	Flagellar M-ring protein FliF
332	Flagellar motor switch protein FliG
229	Flagellar assembly protein FliH
447	Flagellum-specific ATP synthase FliI
148	Flagellar protein FliJ
376	Flagellar hook-length control protein FliK
155	Flagellar biosynthesis protein FliL
335	Flagellar motor switch protein FliM
138	Flagellar motor switch protein FliN
102	Flagellar biosynthesis protein FliQ
246	Flagellar biosynthesis protein FliP
90	Flagellar biosynthesis protein FliQ
262	Flagellar biosynthesis protein FliR
208	Colanic acid capsular biosynthesis activation accesory protein RcsA, co-regulator with RcsB
63	DsrB protein
76	putative cytoplasmic protein
272	Putative mannosyl-3-phosphoglycerate phosphatase (EC 3.1.3.70)
559	FIG00638997: hypothetical protein
61	FIG00638072: hypothetical protein
306	Putative inner membrane protein
307	Permease of the drug/metabolite transporter (DMT) superfamily
157	Very-short-patch mismatch repair endonuclease (G-T specific)
473	DNA-cytosine methyltransferase (EC 2.1.1.37)
232	metal-dependent phosphohydrolase
284	Chaperone protein hchA
453	Putative two component system histidine kinase YedV
261	putative 2-component transcriptional regulator
138	Transthyretin family protein
335	Putative sulfite oxidase subunit YedY
212	FIG001196: putative membrane protein
217	Candidate zinc-binding lipoprotein ZinT
278	hypothetical protein
83	Phage tail fiber protein
190	Phage tail fiber protein
43	FIG00638731: hypothetical protein
1159	Phage tail fiber protein
194	Phage tail assembly protein I
292	Phage tail assembly protein
110	Phage minor tail protein
860	Phage tail length tape-measure protein 1
130	Phage minor tail protein
168	Phage minor tail protein
132	Phage minor tail protein
343	Phage major capsid protein
116	Head decoration protein
502	COG0616: Periplasmic serine proteases (ClpP class)
500	Phage portal protein
69	Phage head-to-tail joining protein
643	Phage terminase, large subunit
47	FIG00640727: hypothetical protein
156	putative endopeptidase
178	Phage endolysin
105	FIG00639655: hypothetical protein
69	S protein
617	FIG00640386: hypothetical protein
238	Putative transcriptional regulator
97	hypothetical protein
273	FIG00639061: hypothetical protein
42	Phage antitermination protein Q
120	Holliday junction resolvase / Crossover junction endodeoxyribonuclease rusA (EC 3.1.22.-)
350	Putative cytoplasmic protein
115	Protein ygiW precursor
104	FIG00639155: hypothetical protein
76	FIG00638459: hypothetical protein
58	FIG00640248: hypothetical protein
266	hypothetical protein
365	Primosomal protein I
142	Phage or Prophage Related
78	ORF 1
213	FIG00639042: hypothetical protein
70	FIG00642398: hypothetical protein
824	Exodeoxyribonuclease encoded by cryptic prophage CP-933P
266	Putative inner membrane protein
109	hypothetical protein
296	COG2801: Transposase and inactivated derivatives
351	FIG00638424: hypothetical protein
439	Shikimate transporter
485	AMP nucleosidase (EC 3.2.2.4)
239	FIG007491: hypothetical protein YeeN
485	FIG01069516: hypothetical protein
317	Alkanesulfonate utilization operon LysR-family regulator CbI
306	Nitrogen assimilation regulatory protein Nac
311	L,D-transpeptidase ErfK
360	Nicotinate-nucleotide--dimethylbenzimidazole phosphoribosyltransferase (EC 2.4.2.21)
248	Cobalamin synthase
182	Adenosylcobinamide-phosphate guanylyltransferase (EC 2.7.7.62)
55	FIG00639305: hypothetical protein
178	Transposase
295	COG2801: Transposase and inactivated derivatives
109	hypothetical protein
357	Ferredoxin reductase
274	FIG00638146: hypothetical protein
160	Antirestriction protein klcA
159	putative DNA repair protein
74	YeeT
83	YeeU protein (antitoxin to YeeV)
88	YeeV toxin protein
65	YeeU protein (antitoxin to YeeV)
38	conserved domain protein
110	UPF0265 protein YeeX
353	Putative inner membrane protein
158	DNA gyrase inhibitory protein
348	D-alanyl-D-alanine carboxypeptidase (EC 3.4.16.4)
248	Phage NinI serine/threonine phosphatase
176	putative DNA N-6-adenine methyltransferase
296	putative transposase
92	hypothetical protein
109	hypothetical protein
296	hypothetical protein
475	Exodeoxyribonuclease I (EC 3.1.11.1)
76	FIG00638167: hypothetical protein
353	Putative transport system permease protein
453	Putrescine importer
310	Hypothetical transcriptional regulator yeeY
275	Nucleoside-diphosphate-sugar epimerases
300	ATP phosphoribosyltransferase (EC 2.4.2.17)
435	Histidinol dehydrogenase (EC 1.1.1.23)
357	Histidinol-phosphate aminotransferase (EC 2.6.1.9)
356	Histidinol-phosphatase (EC 3.1.3.15) / Imidazoleglycerol-phosphate dehydratase (EC 4.2.1.19)
197	Imidazole glycerol phosphate synthase amidotransferase subunit (EC 2.4.2.-)
246	Phosphoribosylformimino-5-aminoimidazole carboxamide ribotide isomerase (EC 5.3.1.16)
259	Imidazole glycerol phosphate synthase cyclase subunit (EC 4.1.3.-)
204	Phosphoribosyl-AMP cyclohydrolase (EC 3.5.4.19) / Phosphoribosyl-ATP pyrophosphatase (EC 3.6.1.31)
364	UDP-glucose dehydrogenase (EC 1.1.1.22)
469	6-phosphogluconate dehydrogenase, decarboxylating (EC 1.1.1.44)
298	UTP--glucose-1-phosphate uridylyltransferase (EC 2.7.7.9)
374	GDP-mannose 4,6-dehydratase (EC 4.2.1.47)
183	Colanic acid biosynthesis acetyltransferase WcaF (EC 2.3.1.-)
249	Colanic acid biosynthesis glycosyl transferase WcaE
[truncated: 2,193 more rows]

## Sheet: EcO145 and EcO157 genes
Length	Function	O-island
388 a.a.	Putative membrane transport protein	OI#70
118 a.a.	(3R)-hydroxymyristoyl-[ACP] dehydratase	OI#138
274 a.a.	1-acyl-sn-glycerol-3-phosphate acyltranferase	OI#138
155 a.a.	3-hydroxydecanoly-[ACP] dehydratase	OI#138
244 a.a.	3-oxoacyl-[ACP] reductase	OI#138
241 a.a.	3-oxoacyl-[ACP] synthase	OI#138
410 a.a.	3-oxoacyl-[ACP] synthase	OI#138
390 a.a.	3-oxoacyl-[ACP] synthase FabV like	OI#138
453 a.a.	4-hydroxybenzoate transporter	OI#95
141 a.a.	4-hydroxybenzoyl-CoA thioesterase domain protein	OI#138
349 a.a.	ABC transporter ATP-binding protein	OI#20
257 a.a.	ABC-type hemin tranport system, ATPase component	OI#140
138 a.a.	Acetyltransferase	OI#137
176 a.a.	Acetyltransferase	OI#138
86 a.a.	Acyl carrier protein (ACP1)	OI#138
84 a.a.	Acyl carrier protein (ACP2)	OI#138
454 a.a.	Acyl-CoA synthetase, AMP-(fatty) acid ligase	OI#138
1594 a.a.	Adherence and invasion outer membrane protein	OI#80
452 a.a.	Agglutination protein	OI#28
163 a.a.	Alkylhydroperoxidase AhpD family core domain protein	OI#109
552 a.a.	Arylsulfatase
228 a.a.	ATP synthase delta chain	OI#167
78 a.a.	CcdA protein	OI#2
105 a.a.	CcdB toxin protein	OI#2
242 a.a.	Chaperone protein EcpD
494 a.a.	Choline-sulfatase	OI#40
439 a.a.	Citrate-proton symporter	OI#163
201 a.a.	Cob(I)alamin adenosyltransferase	OI#35
46 a.a.	Conserved Hypothetical protein
302 a.a.	Diguanylate cyclase/phosphodiesterase with PAS/PAC sensor	OI#47
87 a.a.	DNA-binding protein	OI#149
344 a.a.	Ferric iron ABC transporter, iron-binding protein	OI#20
693 a.a.	Ferric iron ABC transporter, permease protein	OI#20
164 a.a.	FidL-like protein	OI#47
190 a.a.	Fimbrial protein YadK
371 a.a.	Fimbrial protein Yad-like
135 a.a.	Fimbrial protein YadM
199 a.a.	Fimbrial protein YadN
402 a.a.	Flagellum-specific ATP synthase FliI	OI#115
208 a.a.	Flavin reductase	OI#140
551 a.a.	Fumarate hydratase class I	OI#35
234 a.a.	Fumarylacetoacetase	OI#95
343 a.a.	Gentisate 1,2-dioxygenase	OI#95
457 a.a.	Glutamate mutase	OI#35
302 a.a.	Glycine cleavage system transcriptional activator	OI#35
559 a.a.	Glycosyl transferase/Lysophospholipid acyltransferase	OI#138
331 a.a.	Hemin ABC transporter, premease protein	OI#140
343 a.a.	Hemin transport protein HmuS	OI#140
435 a.a.	Hexose phosphate uptake regulatory protein UhpC	OI#20
49 a.a.	Histidine ammonia-lyase
77 a.a.	Hypothetical membrane protein	OI#9
261 a.a.	Hypothetical oxidoreductase YgcW	OI#47
237 a.a.	Hypothetical protein
190 a.a.	Hypothetical protein	OI#3
50 a.a.	Hypothetical protein	OI#9
379 a.a.	Hypothetical protein	OI#9
307 a.a.	Hypothetical protein	OI#11
121 a.a.	Hypothetical protein	OI#29
141 a.a.	Hypothetical protein	OI#29
69 a.a.	Hypothetical protein	OI#29
3531 a.a.	Hypothetical protein	OI#28
1241 a.a.	Hypothetical protein	OI#28
521 a.a.	Hypothetical protein	OI#26
516 a.a.	Hypothetical protein	OI#24
83 a.a.	Hypothetical protein	OI#16
265 a.a.	Hypothetical protein	OI#14
184 a.a.	Hypothetical protein	OI#14
189 a.a.	Hypothetical protein	OI#14
106 a.a.	Hypothetical protein	OI#35
140 a.a.	Hypothetical protein	OI#35
315 a.a.	Hypothetical protein	OI#35
43 a.a.	Hypothetical protein
48 a.a.	Hypothetical protein	OI#37
671 a.a.	Hypothetical protein	OI#37
38 a.a.	Hypothetical protein	OI#37
601 a.a.	Hypothetical protein	OI#41
38 a.a.	Hypothetical protein
448 a.a.	Hypothetical protein
49 a.a.	Hypothetical protein
43 a.a.	Hypothetical protein
177 a.a.	Hypothetical protein
632 a.a.	Hypothetical protein
268 a.a.	Hypothetical protein	OI#72
41 a.a.	Hypothetical protein
160 a.a.	Hypothetical protein	OI#77
42 a.a.	Hypothetical protein
425 a.a.	Hypothetical protein	OI#101
114 a.a.	Hypothetical protein
46 a.a.	Hypothetical protein
383 a.a.	Hypothetical protein	OI#112
93 a.a.	Hypothetical protein	OI#137
200 a.a.	Hypothetical protein	OI#138
89 a.a.	Hypothetical protein	OI#138
126 a.a.	Hypothetical protein	OI#138
194 a.a.	Hypothetical protein	OI#138
195 a.a.	Hypothetical protein	OI#138
57 a.a.	Hypothetical protein	OI#140
48 a.a.	Hypothetical protein
43 a.a.	Hypothetical protein	OI#141
432 a.a.	Hypothetical protein	OI#143
44 a.a.	Hypothetical protein
48 a.a.	Hypothetical protein	OI#148
499 a.a.	Hypothetical protein	OI#150
160 a.a.	Hypothetical protein	OI#150
221 a.a.	Hypothetical protein	OI#150
50 a.a.	Hypothetical protein
803 a.a.	Hypothetical protein	OI#153
396 a.a.	Hypothetical protein	OI#153
819 a.a.	Hypothetical protein	OI#153
301 a.a.	Hypothetical protein	OI#155
614 a.a.	Hypothetical protein	OI#158
48 a.a.	Hypothetical protein
209 a.a.	Hypothetical protein	OI#161
225 a.a.	Hypothetical protein	OI#161
389 a.a.	Hypothetical protein	OI#163
38 a.a.	Hypothetical protein	OI#167
56 a.a.	Hypothetical protein
430 a.a.	Inner membrane transport protein YfaV
380 a.a.	Invasion plasmid antigen/internalin	OI#77
207 a.a.	LemA family protein	OI#112
215 a.a.	Maleylacetoacetate isomerase	OI#95
750 a.a.	Membrane protein, exporter	OI#138
413 a.a.	Methylaspartate ammonia-lyase	OI#35
171 a.a.	Methylaspartate mutase S chain	OI#35
482 a.a.	Methylaspartate mutase, E subunit	OI#35
536 a.a.	Oligopeptide ABC transporter, periplasmic oligopeptide-binding protein OppA
367 a.a.	Outer membrane porin protein NmpC precursor	OI#62
332 a.a.	Outer membrane usher protein FimD	OI#47
867 a.a.	Outer membrane usher protein HtrE
285 a.a.	Periplasmic hemin-binding protein	OI#140
722 a.a.	Protein YkiA	OI#22
287 a.a.	Putative aldolase	OI#167
721 a.a.	Putative ATP-binding component of a transport system	OI#28
210 a.a.	Putative chaperone	OI#47
98 a.a.	Putative cytoplasmic protein	OI#149
259 a.a.	Putative exported protein	OI#19
196 a.a.	Putative fimbrial chaperone	OI#141
175 a.a.	Putative fimbrial major protein precursor	OI#141
352 a.a.	Putative fimbrial protein	OI#141
177 a.a.	Putative fimbrial protein precursor	OI#141
178 a.a.	Putative fimbrial subunit protein	OI#1
462 a.a.	Putative glutamate mutase L	OI#35
465 a.a.	Putative glycoporin	OI#159
657 a.a.	Putative glycosyl hydrolase	OI#142
165 a.a.	Putative heme iron utilization protein	OI#140
755 a.a.	Putative histidine kinase	OI#167
334 a.a.	Putative kinase	OI#167
309 a.a.	Putative LysR-like transcriptional regulator	OI#11
250 a.a.	Putative membrane protein	OI#138
392 a.a.	Putative membrane spanning export protein	OI#28
398 a.a.	Putative n-hydroxybenzoate hydroxylase	OI#95
353 a.a.	Putative O-methyltransferase	OI#138
362 a.a.	Putative outer membrane protein	OI#47
241 a.a.	Putative oxidoreductase	OI#9
381 a.a.	Putative oxidoreductase	OI#11
397 a.a.	Putative permease	OI#97
467 a.a.	Putative permease	OI#142
107 a.a.	Putative phosphotransferase enzyme II, B component	OI#40
272 a.a.	Putative regulatory protein	OI#142
427 a.a.	Putative symport protein	OI#35
376 a.a.	Putative transcriptional regulator	OI#9
236 a.a.	Putative transcriptional regulator	OI#167
303 a.a.	Putative transcriptional regulator	OI#95
202 a.a.	Putative transmembrane protein	OI#138
448 a.a.	Putative transport protein SgaT	OI#40
54 a.a.	Putrescine ABC transporter putrescine-binding protein PotF
420 a.a.	Radical SAM family protein HutW	OI#140
507 a.a.	Ribose ABC transport system, ATP-binding protein RbsA	OI#167
308 a.a.	Ribose ABC transport system, periplasmic ribose-binding protein RbsB	OI#167
325 a.a.	Ribose ABC transport system, permease protein RbsC	OI#167
1029 a.a.	RND efflux system, inner membrane transporter CmeB	OI#70
374 a.a.	RND efflux system, membrane fusion protein CmeA	OI#70
458 a.a.	RND efflux system, outer membrane lipoprotein CmeC	OI#70
375 a.a.	Secretion system effector SseC	OI#148
303 a.a.	Secretion system effector SseD	OI#148
514 a.a.	Sensor histidine protein kinase UhpB	OI#20
290 a.a.	Succinyl-CoA ligase [ADP-forming] alpha chain
65 a.a.	Surface presentation of antigens protein SpaM	OI#115
318 a.a.	Transcriptional regulator, AraC family	OI#19
445 a.a.	Transcriptional regulator, GntR family domain	OI#109
295 a.a.	Transcriptional regulator, LysR family	OI#9
189 a.a.	Transcriptional regulator, TetR family	OI#70
210 a.a.	Transcriptional regulatory protein UhpA	OI#20
856 a.a.	Type 1 fimbriae anchoring protein FimD	OI#141
157 a.a.	Type 1 fimbriae regulatory protein FimB	OI#14
686 a.a.	Type III secretion inner membrane channel protein	OI#115
382 a.a.	Type III secretion outer membrane contact sensing protein	OI#115
568 a.a.	Type III secretion outer membrane pore forming protein	OI#115
250 a.a.	Type III secretion thermoregulatory protein	OI#115
228 a.a.	Uncharacterized fimbrial chaperone YehC precursor	OI#1
189 a.a.	Uncharacterized fimbrial-like protein ygiL precursor
402 a.a.	Uncharacterized protein YfaW
291 a.a.	Uncharacterized protein YgcG	OI#112
277 a.a.	Uncharacterized protein YgcG	OI#112
261 a.a.	Uncharacterized transcriptional regulator YfaX, HTH-type
48 a.a.	Hypothetical protein
49 a.a.	Hypothetical protein
57 a.a.	Hypothetical protein	OI#36
150 a.a.	Phage tail fiber protein	OI#57
152 a.a.	Hypothetical protein	OI#23
253 a.a.	Putative HTH-type transcriptional regulator YdjF
279 a.a.	Putative aldolase YdjI
316 a.a.	Uncharacterized sugar kinase YdjH
327 a.a.	Hypothetical oxidoreductase YdjG
348 a.a.	Hypothetical zinc-type alcohol dehydrogenase-like protein YdjJ
359 a.a.	Putative oxidoreductase YdjL
450 a.a.	Hypothetical protein
453 a.a.	Putative transport protein YdjK, MFS superfamily
460 a.a.	Putative transport protein YdjK, MFS superfamily
469 a.a.	Flagellar hook-associated protein FliD

## Sheet: EcO145 and the other non-O157s
Length	Function
621 a.a.	1-deoxy-D-xylulose 5-phosphate synthase
391 a.a.	8-amino-7-oxononanoate synthase
593 a.a.	AidA-I adhesin-like protein
56 a.a.	AraC-type DNA-binding domain containing protein
362 a.a.	Aspartate aminotransferase family
440 a.a.	Branched-chain amino acid transport system carrier protein
233 a.a.	Conserved ATP-binding protein YghS
275 a.a.	Conserved hypothetical TPR repeat protein
253 a.a.	Conserved protein YghQ
231 a.a.	Conserved protein YghT
94 a.a.	Enolase
217 a.a.	Enolase
351 a.a.	Glycolate dehydrogenase, FAD-binding subunit GlcE
351 a.a.	Glycolate dehydrogenase, iron-sulfur subunit GlcF
497 a.a.	Glycolate dehydrogenase, subunit GlcD
255 a.a.	Glycolate utilization operon transcriptional activator GlcC
58 a.a.	GnsB protein
44 a.a.	Hypothetical protein
103 a.a.	Hypothetical protein
190 a.a.	Hypothetical protein
65 a.a.	Hypothetical protein
53 a.a.	Hypothetical protein
53 a.a.	Hypothetical protein
49 a.a.	Hypothetical protein
42 a.a.	Hypothetical protein
135 a.a.	Hypothetical protein
422 a.a.	Hypothetical protein
57 a.a.	Hypothetical protein
59 a.a.	Hypothetical protein
495 a.a.	Hypothetical protein
73 a.a.	Hypothetical protein
110 a.a.	Hypothetical protein
115 a.a.	Hypothetical protein
38 a.a.	Hypothetical protein
97 a.a.	Hypothetical protein
45 a.a.	Hypothetical protein
47 a.a.	Hypothetical protein
385 a.a.	Hypothetical protein
38 a.a.	Hypothetical protein
45 a.a.	Hypothetical protein
135 a.a.	Hypothetical protein
381 a.a.	Hypothetical protein
118 a.a.	Hypothetical protein
256 a.a.	Hypothetical protein
237 a.a.	Hypothetical protein
97 a.a.	Hypothetical protein
232 a.a.	Hypothetical protein
38 a.a.	Hypothetical protein
41 a.a.	Hypothetical protein
121 a.a.	Hypothetical protein
184 a.a.	Hypothetical protein
302 a.a.	Hypothetical protein YhfZ
450 a.a.	Inner membrane protein YghQ
496 a.a.	Iron-sulfur cluster assembly protein SufB
563 a.a.	Long chain fatty-acid-CoA ligase
305 a.a.	Long chain fatty-acid-CoA ligase
104 a.a.	LSU ribosomal protein L21p
724 a.a.	Malate synthase G
118 a.a.	Membrane protein
118 a.a.	Membrane protein
758 a.a.	Monoamine oxidase
357 a.a.	Permease Ygh-P1
360 a.a.	Permease Ygh-P2
323 a.a.	Phenylacetaldehyde dehydrogenase
151 a.a.	Phenylacetaldehyde dehydrogenase
253 a.a.	Phenylacetate degradation enoyl-CoA hydratase PaaA
66 a.a.	Phenylacetate-CoA ligase PaaF
310 a.a.	Phenylacetate-CoA oxygenase PaaG
96 a.a.	Phenylacetate-CoA oxygenase PaaH
42 a.a.	Phenylacetate-CoA oxygenase PaaI
208 a.a.	Phenylacetate-CoA oxygenase PaaI
166 a.a.	Phenylacetate-CoA oxygenase PaaJ
357 a.a.	Phenylacetate-CoA oxygenase/reductase PaaK
317 a.a.	Phenylacetic acid degradation negative regulatory protein PaaX
682 a.a.	Phenylacetic acid degradation protein PaaN
197 a.a.	Phenylacetic acid degradation protein PaaY
614 a.a.	Phosphoenolpyruvate-dihydroxyacetone phosphotransferase regulatory protein DhaR
76 a.a.	Phosphopantetheine-binding acyl carrier protein
409 a.a.	Phosphopentomutase-like protein
293 a.a.	Phosphotriesterase like protein
388 a.a.	Protein containing an alanine racemase domain
121 a.a.	Protein containing PTS-regulatory domain
243 a.a.	Putative adhesion and penetration protein
100 a.a.	Putative cytoplasmic protein
330 a.a.	Putative cytoplasmic protein
252 a.a.	Putative exported protein
407 a.a.	Putative exported protein
493 a.a.	Putative exported protein
244 a.a.	Putative HTH-type transcriptional regulator YcgE
255 a.a.	Putative nucleotidyltransferase
376 a.a.	Putative stomatin/prohibitin family membrane protease
434 a.a.	Putative transport system permease protein
109 a.a.	Putative uncharacterized protein YdbL
394 a.a.	Secreted protein Hcp
405 a.a.	Starvation sensing protein RspA
340 a.a.	Starvation sensing protein RspB
220 a.a.	Transcriptional activator FeaR
187 a.a.	Transcriptional regulator, YtfJ-family
345 a.a.	Uncharacterized protein YehA precursor
441 a.a.	Xylose isomerase
84 a.a.	YefM protein
85 a.a.	YoeB toxin protein
40 a.a.	Hypothetical protein
41 a.a.	Hypothetical protein
42 a.a.	Hypothetical protein
50 a.a.	Hypothetical protein
54 a.a.	Hypothetical protein
62 a.a.	Hypothetical protein
77 a.a.	Hypothetical protein
125 a.a.	Phage DNA-packaging protein
125 a.a.	Phage DNA-packaging protein
127 a.a.	5-carboxymethyl-2-hydroxymuconate delta-isomerase
149 a.a.	Homoprotocatechuate degradative operon repressor
171 a.a.	4-hydroxyphenylacetate 3-monooxygenase, reductase component
263 a.a.	2,4-dihydroxyhept-2-ene-1,7-dioic acid aldolase
268 a.a.	2-oxo-hepta-3-ene-1,7-dioic acid hydratase
276 a.a.	Cell Inhibiting Factor (Cif)
284 a.a.	3,4-dihydroxyphenylacetate 2,3-dioxygenase
297 a.a.	Transcriptional activator of 4-hydroxyphenylacetate 3-monooxygenase operon, XylS/AraC family
398 a.a.	IS, phage, Tn; Transposon-related functions
399 a.a.	IS, phage, Tn; Transposon-related functions
399 a.a.	IS, phage, Tn; Transposon-related functions
399 a.a.	IS, phage, Tn; Transposon-related functions
399 a.a.	IS, phage, Tn; Transposon-related functions
399 a.a.	IS, phage, Tn; Transposon-related functions
415 a.a.	IS, phage, Tn; Transposon-related functions
430 a.a.	5-oxo-1,2,5-tricarboxilic-3-penten acid decarboxilase/isomerase
459 a.a.	4-hydroxyphenylacetate symporter, major facilitator superfamily (MFS)
489 a.a.	5-carboxymethyl-2-hydroxymuconate semialdehyde dehydrogenase
521 a.a.	4-hydroxyphenylacetate 3-monooxygenase

## Sheet: EcO145 only
Length	Function
266 a.a.	3-oxoacyl-[acyl-carrier protein] reductase
402 a.a.	Acetyl-CoA acetyltransferase
727 a.a.	Adherence and invasion outer membrane protein
437 a.a.	Adhesin/invasin-like protein
132 a.a.	Antitoxin YgiT
391 a.a.	Aspartate aminotransferase
328 a.a.	Beta-1,3-glucosyltransferase
404 a.a.	Capsular polysaccharide synthesis enzyme Cap5L
889 a.a.	CRISPR-associated helicase Cas3 protein
503 a.a.	CRISPR-associated protein, Cse1 family
161 a.a.	CRISPR-associated protein, Cse2 family
200 a.a.	CRISPR-associated protein, Cse3 family
356 a.a.	CRISPR-associated protein, Cse4 family
464 a.a.	D-beta-hydroxybutryrate permease
257 a.a.	D-beta-hydroxybutyrate dehydrogenase
39 a.a.	DNA-binding prophage protein
312 a.a.	D-serine dehydratase transcriptional activator
337 a.a.	D-threo-aldose 1-dehydrogenase
308 a.a.	Enoyl-CoA hydratase
204 a.a.	Fimbrial protein YadL
581 a.a.	Flagellar biosynthesis protein FliC
91 a.a.	HigA protein
58 a.a.	Hypothetical protein
47 a.a.	Hypothetical protein
48 a.a.	Hypothetical protein
2135 a.a.	Hypothetical protein
40 a.a.	Hypothetical protein
141 a.a.	Hypothetical protein
40 a.a.	Hypothetical protein
51 a.a.	Hypothetical protein
53 a.a.	Hypothetical protein
41 a.a.	Hypothetical protein
273 a.a.	Hypothetical protein
272 a.a.	Hypothetical protein
51 a.a.	Hypothetical protein
624 a.a.	Hypothetical protein
76 a.a.	Hypothetical protein
38 a.a.	Hypothetical protein
45 a.a.	Hypothetical protein
39 a.a.	Hypothetical protein
55 a.a.	Hypothetical protein
45 a.a.	Hypothetical protein
154 a.a.	Hypothetical protein
48 a.a.	Hypothetical protein
419 a.a.	Hypothetical protein
413 a.a.	Hypothetical protein
50 a.a.	Hypothetical protein
40 a.a.	Hypothetical protein
236 a.a.	Hypothetical protein
371 a.a.	Hypothetical protein
69 a.a.	Hypothetical protein
42 a.a.	Hypothetical protein
40 a.a.	Hypothetical protein
46 a.a.	Hypothetical protein
99 a.a.	Hypothetical protein
235 a.a.	Hypothetical protein
348 a.a.	Hypothetical protein
68 a.a.	Hypothetical protein
50 a.a.	Hypothetical protein
515 a.a.	Hypothetical protein
81 a.a.	Hypothetical protein
46 a.a.	Hypothetical protein
278 a.a.	Hypothetical protein
78 a.a.	Hypothetical protein
103 a.a.	Hypothetical protein
39 a.a.	Hypothetical protein
42 a.a.	Hypothetical protein
303 a.a.	Hypothetical protein
74 a.a.	Hypothetical protein
39 a.a.	Hypothetical protein
81 a.a.	Hypothetical protein
52 a.a.	Hypothetical protein
45 a.a.	Hypothetical protein
41 a.a.	Hypothetical protein
48 a.a.	Hypothetical protein
42 a.a.	Hypothetical protein
38 a.a.	Hypothetical protein
414 a.a.	Hypothetical protein
47 a.a.	Hypothetical protein
45 a.a.	Hypothetical protein
42 a.a.	Hypothetical protein
71 a.a.	Hypothetical protein
264 a.a.	Imidazole glycerol phosphate synthase cyclase subunit
111 a.a.	Inner membrane protein YgiZ
421 a.a.	Integrase
46 a.a.	Invasion plasmid antigen fragment
443 a.a.	Invasion plasmid antigen fragment
231 a.a.	Lipopolysaccharide core biosynthesis protein RfaY
381 a.a.	LPS biosynthesis protein WbpG
296 a.a.	LysR family transcriptional regulator YnfL
303 a.a.	Membrane protease family protein y2843
168 a.a.	Minor fimbrial subunit StfE
159 a.a.	Minor fimbrial subunit StfF
175 a.a.	Minor fimbrial subunit StfG
398 a.a.	N-Acetylneuraminate cytidylyltransferase
55 a.a.	NAD kinase
418 a.a.	O-antigen ligase
147 a.a.	Phage NinB DNA recombination
147 a.a.	Phage NinB DNA recombination
59 a.a.	Programmed cell death toxin PemK
620 a.a.	Protein ImpG/VasA
502 a.a.	PTS system, maltose and glucose-specific IIC component
193 a.a.	Putative branched chain amino acid transport protein
408 a.a.	Putative cytoplasmic protein
228 a.a.	Putative lipoprotein
252 a.a.	Putative metal-dependent hydrolase
219 a.a.	Putative replicase
143 a.a.	Putative transmembrane protein
2140 a.a.	RatA homolog
160 a.a.	Secreted protein Hcp
184 a.a.	Serine acetyltransferase
322 a.a.	SinI homolog
236 a.a.	Succinyl-CoA: 3-ketoacid-coenzyme A transferase subunit A
219 a.a.	Succinyl-CoA: 3-ketoacid-coenzyme A transferase subunit B
99 a.a.	Toxin mRNA interfase YgiU
297 a.a.	Transcriptional regulator
298 a.a.	Transcriptional regulator, LysR family
85 a.a.	Transcriptional regulatory protein
103 a.a.	Type I restriction-modification system, restriction subunit R
977 a.a.	Type I restriction-modification system, restriction subunit R
342 a.a.	UDP-galactose:LPS alpha 1,2-galactosyltransferase WaaW
332 a.a.	UDP-glucose: LPS alpha 1,2-glucosyltransferase
339 a.a.	UDP-glucose: LPS alpha 1,3-glucosyltransferase WaaO
393 a.a.	UDP-N-acetylglucosamine 2-epimerase
262 a.a.	Uncharacterized 30.4 kDa protein
354 a.a.	Uncharacterized protein ImpH/VasB
280 a.a.	Uncharacterized protein YadU in stf fimbrial cluster
95 a.a.	Uropathogenic specific protein
508 a.a.	VgrG protein
709 a.a.	VgrG protein
374 a.a.	WbjC
396 a.a.	Wzy
139 a.a.	XoxI
319 a.a.	Zn-dependent hydrolase
40 a.a.	FIG00640196: hypothetical protein
118 a.a.	Sugar kinase YihV
347 a.a.	N-acetylneuraminate synthase
643 a.a.	Phage tail fibers

## Sheet: EcO145 strain specific
Locus_Tag	Length	Function
RM13514
ECRM13514_0176	43 a.a.	Hypothetical protein
ECRM13514_0230	69 a.a.	Hypothetical protein
ECRM13514_0944	50 a.a.	Hypothetical protein
ECRM13514_0973	51 a.a.	Hypothetical protein
ECRM13514_1719	41 a.a.	Hypothetical protein
ECRM13514_2430	405 a.a.	Type I restriction-modification system, subunit S
ECRM13514_2706	43 a.a.	Hypothetical protein
ECRM13514_6018	61 a.a.	Hypothetical protein
ECRM13514_3133	47 a.a.	Hypothetical protein
ECRM13514_6032	78 a.a.	Hypothetical protein
ECRM13514_5019	361 a.a.	Hypothetical protein
RM13516
ECRM13516_0757	290 a.a.	Hypothetical protein
ECRM13516_1484	47 a.a.	Hypothetical protein
ECRM13516_1504	183 a.a.	Hypothetical protein
ECRM13516_2534	466 a.a.	Hypothetical protein
ECRM13516_2535	59 a.a.	Hypothetical protein
ECRM13516_2536	38 a.a.	Hypothetical protein
ECRM13516_2577	50 a.a.	Hypothetical protein
ECRM13516_2632	49 a.a.	Hypothetical protein
ECRM13516_2681	71 a.a.	Hypothetical protein
ECRM13516_3732	271 a.a.	Hypothetical protein
ECRM13516_3733	278 a.a.	Type II/IV secretion sytem ATPase TadZ/CpaE
ECRM13516_3734	163 a.a.	Hypothetical protein
ECRM13516_3734	423 a.a	Type II/IV secretion system secretin RcpA/CpaC
ECRM13516_3735	270 a.a.	Putative membrane protein
ECRM13516_3736	148 a.a.	Hypothetical protein
ECRM13516_3737	42 a.a.	Hypothetical protein
ECRM13516_4569	38 a.a.	Hypothetical protein
not present in other E. coli strains
