# Supplementary material for: Comparative genomics of enterohemorrhagic Escherichia coli O145:H28 demonstrates a common evolutionary lineage with Escherichia coli O157:H7
Source: BMC Genomics. 2014 Jan 10;15:17. doi: 10.1186/1471-2164-15-17 (PMC3893438; doi:10.1186/1471-2164-15-17)
Supplement: Additional file 5: Dataset S3 — Conservation of 177 O157 O-islands in other STEC strains. [file 1471-2164-15-17-S5.xlsx]

## Sheet: Sheet1
EDL933 OI#	Location	Putative function	Size	RM13514	RM13516	O26	O103	O111	O104	TW14359	Sakai
1	18464 - 24969	type 1 fimbriae	6505 bp	Yes	Yes	Partial	Partial	Partial	Partial	Yes	Yes
2	54727 - 55361	gyrase inhibiting toxin-antitoxin system	634 bp	Yes	Yes	No	No	No	No	Yes	Yes
3	80466 - 81475	Hypothetical protein	1009 bp	Yes	Yes	No	No	No	No	Yes	Yes
4	152235 - 152529	Intergenic	294 bp	No	No	No	No	No	No	Yes	Yes
5	188446 - 188569	Intergenic	123 bp	No	No	No	Yes	No	Yes	Yes	Yes
6	235291 - 235511	Hypothetical protein	220 bp	No	No	Yes	Yes	Yes	Yes	Yes	Yes
7	241549 - 277463	Macrophage toxin	35914 bp	No	No	Partial	Partial	Partial	Partial	Partial	Yes
8	302893 - 315502	Phage	12609 bp	No	No	No	No	No	No	Partial	Partial
9	323996 - 330128	LysR transcriptional regulator	6132 bp	Yes	Yes	No	No	No	No	Yes	Yes
10	345358 - 347818	Hypothetical proteins	2460 bp	No	No	No	No	No	No	Yes	Yes
11	348667 - 353435	LysR transcriptional regulator	4768 bp	Partial	Partial	No	No	No	No	Yes	Yes
12	354810 - 358504	eaeH gene	3695 bp	Yes	No	Yes	Yes	Yes	Yes	Yes	Yes
13	359430 - 360154	Dehydrogenase	725 bp	Yes	No	Yes	Yes	Yes	No	Yes	Yes
14	368202 - 373468	Hypothetical proteins	5267 bp	Partial	Partial	No	No	No	No	Yes	Yes
15	379203 - 383845	Beta-barrel outer membrane protein	4643 bp	Yes	Yes	Yes	Yes	Yes	Yes	Yes	Yes
16	391614 - 391707	Intergenic	93 bp	Yes	Yes	No	No	No	No	Yes	Yes
17	394161 - 399418	ABC transporter	5257 bp	No	No	Yes	Yes	Yes	Yes	Yes	Yes
18	411034 - 411598	Hypothetical protein	564 bp	No	No	No	No	No	No	Yes	Yes
19	424359 - 426192	AraC transcriptional regulator	1834 bp	Yes	Yes	No	No	No	No	Yes	Yes
20	438084 - 446197	Iron transporter system	8114 bp	Yes	Yes	No	No	No	No	Yes	Yes
21	451351 - 452744	Hypothetical protein	1394 bp	Yes	Yes	No	No	No	No	Yes	Yes
22	468385 - 470323	Intergenic	1939 bp	Yes	Yes	No	No	No	No	Yes	Yes
23	470691 - 471062	Hypothetical protein	372 bp	Yes	Yes	No	No	No	Yes	Yes	Yes
24	486316 - 487965	Hypothetical protein	1650 bp	Yes	Yes	No	No	No	No	Yes	Yes
25	494109 - 494795	Hypothetical proteins	687 bp	No	No	No	No	No	No	Yes	Yes
26	501358 - 503340	Hypothetical protein	1983 bp	Yes	Yes	No	No	No	No	Yes	Yes
27	563719 - 563771	Intergenic	53 bp	Yes	Yes	No	No	No	No	Yes	Yes
28	579589 - 604753	RTX exoprotein	25165 bp	Yes	Yes	No	No	No	No	Yes	Partial
29	605258 - 607900	Hypothetical proteins	2643 bp	Yes	Yes	No	No	No	No	Yes	Yes
30	664172 - 675785	Hypothetical proteins	11614 bp	No	No	Partial	Partial	Partial	Partial	Yes	Partial
31	690351 - 690855	Hypothetical protein	505 bp	Yes	Yes	Yes	Yes	Yes	Partial	Yes	Yes
32	798737 - 799256	Hypothetical protein	520 bp	No	No	Yes	Yes	Yes	Yes	Yes	Yes
33	814469 - 815871	Hypothetical protein	1403 bp	No	No	No	No	No	No	Yes	Yes
34	817168 - 817237	Intergenic	70 bp	No	No	No	No	No	No	Yes	Yes
35	843271 - 857236	Energy metabolism	13966 bp	Yes	Yes	No	No	No	No	Yes	Yes
36	892772 - 931359	Prophage	38588 bp	Partial	Partial	Partial	Partial	Partial	Partial	Yes	Yes
37	956261 - 959050	Hypothetical proteins	2790 bp	Yes	Yes	No	No	No	No	Yes	Yes
38	990241 - 990343	Intergenic	103 bp	Yes	Yes	Partial	No	Partial	No	Yes	Yes
39	1002655 - 1003650	Hypothetical proteins	995 bp	No	No	No	No	No	No	Yes	Yes
40	1026585 - 1030099	PTS system ascorbate-specific transporter subunit IIC	3515 bp	Yes	Yes	No	No	No	No	Yes	Yes
41	1034742 - 1037303	Hypothetical proteins	2562 bp	Yes	Yes	No	No	No	No	Yes	Yes
42	1047735 - 1048083	Intergenic	349 bp	Yes	Yes	Partial	Partial	Partial	Partial	Yes	Yes
43	1058620 - 1146182	Tellurite resistance	87563 bp	Partial	Partial	Partial	No	Partial	No	Partial	Partial
44	1250302 - 1295546	Prophage	45245 bp	Partial	Partial	Partial	Partial	Partial	Partial	Partial	Partial
45	1330836 - 1392491	Prophage	61656 bp	Partial	Partial	Partial	Partial	Partial	Partial	Partial	Partial
46	1405407 - 1407905	Hypothetical proteins	2499 bp	Yes	Yes	No	No	No	No	Yes	Yes
47	1420969 - 1452695	Pilus/fatty acid biosynthesis	31727 bp	Partial	Yes	No	No	No	No	Yes	Yes
48	1454242 - 1541789	Tellurite resistance	87548 bp	Partial	No	No	Partial	No	Partial	No	No
49	1578790 - 1578893	Intergenic	104 bp	No	No	Yes	Yes	Yes	No	Yes	Yes
50	1626570 - 1673884	Prophage	47315 bp	Partial	Partial	Partial	Partial	Partial	Partial	Partial	Partial
51	1678561 - 1693927	Prophage	15367 bp	Partial	Partial	Partial	Partial	No	No	Partial	Yes
52	1701990 - 1756455	Prophage	54465 bp	Partial	Partial	Partial	Partial	Partial	Partial	Partial	Partial
53	1773119 - 1773210	Intergenic	92 bp	Yes	Yes	No	No	No	No	Yes	Yes
54	1776871 - 1778183	Hypothetical protein	1313 bp	Yes	Yes	Yes	Yes	Yes	No	Yes	Yes
55	1779303 - 1786039	Iron transporter system	6737 bp	Yes	Yes	No	No	No	No	No	Yes
56	1793650 - 1793724	Intergenic	75 bp	Yes	Yes	Yes	Yes	Yes	No	Yes	Yes
57	1849324 - 1929825	Prophage	80501 bp	Partial	Partial	Partial	Partial	Partial	Partial	Partial	Partial
58	1929907 - 1930149	Hypothetical protein	243 bp	Yes	Yes	Yes	Yes	Yes	Partial	Yes	Yes
59	1940031 - 1941539	Regulator	1509 bp	No	No	No	No	No	No	Yes	Yes
60	1952169 - 1952667	Hypothetical protein	499 bp	Yes	Yes	Yes	Yes	Yes	Yes	Yes	Yes
61	1973868 - 1977147	Fimbriae	3280 bp	Yes	Partial	Yes	Partial	Yes	Partial	Yes	Yes
62	2021303 - 2022850	Porin	1548 bp	Yes	Yes	No	No	No	No	Yes	Yes
63	2023168 - 2023820	Hypothetical proteins	653 bp	Yes	Yes	No	No	No	No	Yes	Yes
64	2036770 - 2038793	Rhs element proteins	2024 bp	No	No	Yes	Yes	Yes	No	Yes	Yes
65	2040355 - 2044802	Rhs element proteins	4448 bp	No	No	Yes	Yes	Yes	Yes	Yes	Yes
66	2083806 - 2085621	Hypothetical proteins	1816 bp	No	No	No	No	No	No	Yes	Yes
67	2100507 - 2104766	Hypothetical proteins	4260 bp	No	No	No	No	No	No	Yes	Yes
68	2176690 - 2178002	Hypothetical protein	1313 bp	Yes	Yes	Yes	Yes	Yes	No	Yes	Yes
69	2186933 - 2188628	Hypothetical proteins	1696 bp	Yes	Yes	Yes	Yes	Yes	No	Yes	Yes
70	2227418 - 2235305	Membrane transport	7888 bp	Yes	Yes	No	No	No	No	Yes	Yes
71	2271618 - 2275683	Hypothetical proteins	4066 bp	Yes	Yes	Yes	Partial	Partial	No	Yes	Yes
72	2525446 - 2526286	Hypothetical protein	841 bp	Yes	Yes	No	No	No	No	Yes	Yes
73	2529387 - 2530699	Hypothetical protein	1313 bp	Yes	Yes	Yes	Yes	Yes	No	Yes	Yes
74	2559959 - 2560183	Intergenic	225 bp	Yes	Yes	Yes	Yes	Yes	Yes	Yes	Yes
75	2621345 - 2621446	Intergenic	102 bp	Yes	Yes	No	Partial	No	No	Yes	Yes
76	2668112 - 2689231	Prophage	21119 bp	Partial	No	Partial	Partial	Partial	Partial	Partial	Yes
77	2710426 - 2712384	Hypothetical proteins	1959 bp	Yes	Yes	No	No	No	No	Yes	Yes
78	2716275 - 2716336	Intergenic	62 bp	Yes	Yes	Yes	Yes	Yes	Yes	Yes	Yes
79	2787225 - 2788402	Integrase	1178 bp	Yes	Yes	No	Yes	Yes	No	Yes	Yes
80	2793071 - 2793976	Invasin	906 bp	Yes	Partial	No	No	No	No	Yes	Yes
81	2811867 - 2814317	Hypothetical proteins	2451 bp	Yes	Yes	Yes	Yes	Partial	Partial	Yes	Yes
82	2816221 - 2819495	Hypothetical proteins	3275 bp	Partial	Partial	Partial	Partial	Partial	Partial	Partial	Yes
83	2831926 - 2832135	Hypothetical protein	210 bp	No	No	No	No	No	No	Yes	Yes
84	2843565 - 2857752	Surface polysaccharides and antigens	14188 bp	Yes	Yes	No	No	No	No	Yes	Yes
85	2858706 - 2860081	UDP-galactose 4-epimerase	1376 bp	No	No	No	No	No	Yes	Yes	Yes
86	2868581 - 2868668	Intergenic	88 bp	Yes	Yes	Yes	Yes	Yes	Yes	Yes	Yes
87	2885077 - 2885821	Hypothetical proteins	745 bp	No	No	No	No	No	No	Yes	Yes
88	2899148 - 2899477	Intergenic	330 bp	Yes	Yes	Yes	Yes	Yes	Yes	Yes	Yes
89	2929188 - 2931459	Hypothetical proteins	2272 bp	No	No	No	No	No	No	Yes	Yes
90	2942632 - 2947762	Molybdopterin biosynthesis	5131 bp	No	No	No	No	No	No	Yes	Yes
91	2953277 - 2954211	Intergenic	935 bp	Partial	Partial	Yes	Yes	Yes	Yes	Yes	Yes
92	2961004 - 2962316	Hypothetical protein	1313 bp	Yes	Yes	Yes	Yes	Yes	Partial	Yes	Yes
93	2966157 - 3015072	Prophage	48915 bp	Partial	Partial	Partial	Partial	Partial	Partial	Partial	Partial
94	3029263 - 3029639	Hypothetical protein	377 bp	Partial	Partial	Yes	Yes	Yes	Partial	Yes	Yes
95	3030624 - 3036808	Degradation of small molecules	6185 bp	Yes	Yes	No	No	No	No	Yes	Yes
96	3124256 - 3124405	Intergenic	150 bp	Yes	Yes	Yes	Yes	Yes	Yes	Yes	Yes
97	3146705 - 3148710	Antibiotic efflux protein	2006 bp	Yes	Yes	No	No	No	No	Yes	Yes
98	3148831 - 3150626	Hypothetical protein	1796 bp	No	No	No	No	No	No	Yes	Yes
99	3189121 - 3189327	Intergenic	207 bp	No	No	No	No	No	No	Yes	Yes
100	3227074 - 3227255	Intergenic	182 bp	Yes	Yes	No	No	No	No	Yes	Yes
101	3259750 - 3259935	Hypothetical protein	186 bp	Yes	Yes	No	No	No	No	Yes	Yes
102	3264256 - 3277062	Degradation of small molecules	12806 bp	No	No	Partial	Partial	Partial	Partial	Yes	Yes
103	3315830 - 3317577	Virulence protein	1748 bp	Yes	Yes	Yes	Yes	Yes	Yes	Yes	Yes
104	3319747 - 3320153	Hypothetical protein	407 bp	Yes	Yes	No	No	No	No	Yes	Yes
105	3378929 - 3379000	Intergenic	72 bp	Yes	Yes	No	No	No	No	Yes	Yes
106	3430974 - 3435832	Dimethyl sulfoxide reductase	4859 bp	No	No	No	No	No	No	Yes	Yes
107	3452804 - 3452926	Intergenic	123 bp	Yes	Yes	Yes	Partial	Yes	Partial	Yes	Yes
108	3545770 - 3567450	Prophage	21680 bp	Partial	Partial	Partial	Partial	Partial	No	Partial	Partial
109	3589966 - 3592042	Hypothetical proteins	2077 bp	Yes	Yes	No	No	No	No	Yes	Yes
110	3651398 - 3654333	Hypothetical proteins	2936 bp	Yes	Yes	Yes	Yes	Yes	Yes	Yes	Yes
111	3665731 - 3665797	Intergenic	67 bp	No	No	No	No	No	Yes	Yes	Yes
112	3692732 - 3695554	Hypothetical proteins	2823 bp	Yes	Yes	No	No	No	No	Yes	Yes
113	3695714 - 3696218	Hypothetical protein	505 bp	Yes	Yes	No	No	No	No	Yes	Yes
114	3780194 - 3780429	Hypothetical protein	236 bp	No	No	No	No	No	No	Yes	Yes
115	3786306 - 3803253	Type III secretion system	16947 bp	Partial	Partial	Partial	Partial	Partial	Partial	Yes	Yes
116	3804528 - 3804605	Intergenic	78 bp	Yes	Yes	Yes	Yes	Yes	Yes	Yes	Yes
117	3850465 - 3850544	Intergenic	80 bp	No	No	No	No	No	No	Yes	Yes
118	3861461 - 3861853	Invasin	393 bp	Yes	Yes	Yes	Yes	Yes	Yes	Yes	Yes
119	3878697 - 3881963	ABC transporter	3267 bp	Yes	Yes	Yes	Yes	Yes	Yes	Yes	Yes
120	3891794 - 3892728	Hypothetical protein	935 bp	Yes	Yes	Yes	No	Yes	Yes	Yes	Yes
121	3907333 - 3907419	Intergenic	87 bp	No	No	No	No	No	Partial	Yes	Yes
122	3919348 - 3942802	Two toxins and PagC-like	23454 bp	Partial	Partial	Partial	Partial	Partial	No	Yes	Yes
123	3979613 - 3986916	Iron transporter system	7303 bp	No	No	No	No	No	No	Yes	Yes
124	3998479 - 3998551	Hypothetical protein	73 bp	Yes	Yes	No	No	No	No	Yes	Yes
125	4001669 - 4002049	Intergenic	381 bp	Yes	Yes	Yes	Yes	Yes	Yes	Yes	Yes
126	4087528 - 4089853	Transport of small molecules	2326 bp	Yes	Yes	Yes	Yes	Yes	Yes	Yes	Yes
127	4100422 - 4101728	Hypothetical protein	1307 bp	Yes	Yes	Yes	Yes	Yes	Yes	Yes	Yes
128	4170188 - 4170241	Intergenic	54 bp	Yes	Yes	Yes	Yes	Yes	Yes	Yes	Yes
129	4219071 - 4219123	Intergenic	53 bp	No	Yes	Yes	No	Yes	Yes	Yes	Yes
130	4255689 - 4256422	Macromolecule degradation	734 bp	Yes	Yes	Yes	Yes	Yes	Yes	Yes	Yes
131	4257102 - 4257220	Intergenic	119 bp	Yes	Yes	Yes	Yes	Yes	Yes	Yes	Yes
132	4335125 - 4336013	Hypothetical proteins	889 bp	Yes	Yes	No	No	No	No	Yes	Yes
133	4343968 - 4347191	Hypothetical proteins	3224 bp	Partial	Partial	Partial	Partial	Partial	Partial	Yes	Yes
134	4358686 - 4362193	DNA replication/repair	3508 bp	No	No	No	Yes	No	No	Yes	Yes
135	4368104 - 4369930	Hypothetical proteins	1827 bp	Yes	Yes	No	No	No	No	Yes	Yes
136	4377392 - 4378432	Hypothetical protein	1041 bp	Yes	Yes	No	No	No	No	Yes	Yes
137	4384080 - 4385022	Hypothetical proteins	943 bp	Yes	Yes	No	No	No	No	Yes	Yes
138	4399382 - 4414774	Fatty acid biosynthesis	15393 bp	Yes	Yes	No	No	No	No	Yes	Yes
139	4420814 - 4427377	Transport of small molecules	6564 bp	Yes	Yes	No	Yes	No	No	Yes	Yes
140	4455555 - 4464611	Heme utilization	9071 bp	Yes	Yes	No	No	No	No	Yes	Yes
141	4519710 - 4525613	Fimbriae	5904 bp	Yes	Yes	No	No	No	No	Yes	Yes
142	4555242 - 4559662	Hypothetical proteins	4421 bp	Yes	Yes	No	No	No	No	Yes	Yes
143	4565187 - 4566620	Hypothetical protein	1434 bp	Yes	Yes	No	No	No	No	Yes	Yes
144	4586823 - 4592913	Adhesin	6091 bp	Yes	Yes	Yes	Yes	Yes	Yes	Yes	Yes
145	4612697 - 4618103	Surface polysaccharides and antigens	5407 bp	Yes	Yes	Yes	Yes	Yes	Yes	Yes	Yes
146	4619917 - 4620596	Surface polysaccharides and antigens	680 bp	Yes	Yes	Yes	Yes	Yes	Yes	Yes	Yes
147	4640133 - 4640989	Hypothetical protein	857 bp	Yes	Yes	Yes	Yes	Yes	No	Yes	Yes
148	4649862 - 4693279	LEE	43417 bp	Partial	Partial	Partial	Partial	Partial	No	Yes	Yes
149	4697151 - 4697990	Hypothetical proteins	840 bp	Yes	Yes	No	No	No	No	Yes	Yes
150	4706903 - 4710259	Hypothetical proteins	3357 bp	Yes	Yes	No	No	No	No	Yes	Yes
151	4720854 - 4721361	6-phospho-beta-glucosidase	508 bp	Yes	Yes	No	No	No	No	Yes	Yes
152	4743409 - 4746033	Hypothetical proteins	2625 bp	No	No	No	No	No	No	Yes	Yes
153	4755130 - 4762554	Hypothetical proteins	7425 bp	Yes	Yes	No	No	No	No	Yes	Yes
154	4767320 - 4774262	Fimbriae	6943 bp	No	No	No	No	No	No	Yes	Yes
155	4862593 - 4863595	Hypothetical protein	1003 bp	Yes	Yes	No	No	No	No	Yes	Yes
156	4865681 - 4868372	Hypothetical proteins	2692 bp	Yes	Yes	Yes	Yes	Yes	Yes	Yes	Yes
157	4933903 - 4934891	Hypothetical protein	989 bp	No	No	No	No	No	No	Yes	Yes
158	4944249 - 4946295	Hypothetical proteins	2047 bp	Yes	Yes	No	No	No	No	Yes	Yes
159	4960372 - 4962122	Glycoporin	1751 bp	Yes	Yes	No	No	No	No	Yes	Yes
160	4984393 - 4984528	Intergenic	136 bp	Yes	Yes	No	No	No	No	Yes	Yes
161	4987581 - 4989102	Hypothetical proteins	1522 bp	Yes	Yes	No	No	No	No	Yes	Yes
162	4997536 - 5003056	Hypothetical proteins	5521 bp	No	No	Yes	Yes	Yes	Yes	Yes	Yes
163	5036323 - 5039013	Degradation of proteins	2691 bp	Yes	Yes	No	No	No	No	Yes	Yes
164	5079874 - 5080004	hydH gene	131 bp	Yes	Yes	Yes	Yes	Yes	Yes	Yes	Yes
165	5090715 - 5090821	Intergenic	107 bp	Yes	Yes	No	No	No	No	Yes	Yes
166	5107379 - 5113696	Sorbose PTS component	6318 bp	Yes	Yes	Yes	No	No	No	Yes	Yes
167	5189489 - 5198795	ABC transporter	9307 bp	Yes	Yes	No	No	No	No	Yes	Yes
168	5269593 - 5269756	Intergenic	164 bp	Yes	Yes	No	Yes	No	No	Yes	Yes
169	5311700 - 5313447	Hypothetical protein	1748 bp	Yes	Yes	Yes	Yes	Yes	Yes	Yes	Yes
170	5369785 - 5369978	Intergenic	194 bp	Yes	Yes	Yes	No	Yes	Yes	Yes	Yes
171	5375697 - 5375786	Intergenic	90 bp	Yes	Yes	Yes	Yes	Yes	No	Yes	Yes
172	5377088 - 5421521	Hypothetical proteins	44433 bp	Partial	No	No	No	No	No	Partial	Yes
173	5446308 - 5451953	Invasin	5646 bp	Yes	Partial	No	No	No	No	Yes	Yes
174	5454008 - 5456801	Hypothetical protein	2794 bp	Yes	No	No	No	No	No	Yes	Yes
175	5465053 - 5467287	Hypothetical proteins	2235 bp	No	No	Yes	No	No	Yes	Yes	Yes
176	5479120 - 5479941	Hypothetical protein	822 bp	No	No	No	No	No	No	Yes	Yes
177	5509608 - 5509894	Hypothetical protein	287 bp	Yes	Yes	Yes	Yes	Yes	Yes	Yes	Yes
