# Supplementary material for: Comparative genomics of enterohemorrhagic Escherichia coli O145:H28 demonstrates a common evolutionary lineage with Escherichia coli O157:H7
Source: BMC Genomics. 2014 Jan 10;15:17. doi: 10.1186/1471-2164-15-17 (PMC3893438; doi:10.1186/1471-2164-15-17)
Supplement: Additional file 6: Dataset S4 — LEE genes in 10 EHEC strains. [file 1471-2164-15-17-S6.xlsx]

## Sheet: RM13516
Name	Minimum	Min (original sequence)	Maximum	Max (original sequence)	Length	Direction	Function	Locus_tag
transposase CDS	299	4410876	1189	4411766	891	reverse	enzyme; Transposases (Insertion Sequence Associated)	ECRM13516_4449
IS629 orfA CDS	1186	4411763	1512	4412089	327	reverse	orf; Unknown function (Insertion Sequence Associated)	ECRM13516_4450
replication protein O of prophage CDS	1474	4412051	1605	4412182	132	forward	enzyme; Replication (Phage or Prophage Related)	ECRM13516_4451
intL CDS	1605	4412182	2630	4413207	1026	forward	enzyme; Integration, recombination	ECRM13516_4452
hypothetical protein CDS	2635	4413212	3543	4414120	909	forward	orf; Unknown function	ECRM13516_4453
hypothetical protein CDS	3776	4414353	4654	4415231	879	forward	orf; Unknown function	ECRM13516_4454
psu CDS	5016	4415593	5588	4416165	573	reverse	orf; Unknown function (Phage or Prophage Related)	ECRM13516_4455
phage transcriptional activator CDS	5603	4416180	5848	4416425	246	reverse	regulator; Unknown function (Phage or Prophage Related)	ECRM13516_4456
capsid and scaffold protein of prophage CDS	5845	4416422	6579	4417156	735	reverse	structure; Structural component (Phage or Prophage Related)	ECRM13516_4457
hypothetical protein CDS	6819	4417396	6962	4417539	144	forward	orf; Unknown function	ECRM13516_4458
DNA binding protein of prophage CDS	7131	4417708	7397	4417974	267	forward	factor; DNA packaging, phage assembly (Phage or Prophage Related)	ECRM13516_4459
immunity repressor protein of prophage CDS	7394	4417971	7993	4418570	600	forward	regulator; Regulation (Phage or Prophage Related)	ECRM13516_4460
regulatory protein encoded in prophage CDS	7986	4418563	8273	4418850	288	forward	regulator; Regulation (Phage or Prophage Related)	ECRM13516_4461
hypothetical protein CDS	8266	4418843	8721	4419298	456	forward	orf; Other or unknown (Phage or Prophage Related)	ECRM13516_4462
DNA replication protein of prophage CDS	8857	4419434	9177	4419754	321	forward	enzyme; Replication (Phage or Prophage Related)	ECRM13516_4463
DNA primase of prophage CDS	9192	4419769	11525	4422102	2334	forward	enzyme; Replication (Phage or Prophage Related)	ECRM13516_4464
hypothetical protein CDS	11480	4422057	11596	4422173	117	reverse	orf; Unknown function	ECRM13516_4465
IS600 orfA CDS	12452	4423029	12583	4423160	132	reverse	orf; Unknown function (Insertion Sequence Associated)	ECRM13516_4466
espF CDS	12877	4423454	13482	4424059	606	reverse	factor; Extracellular functions: Secreted proteins	ECRM13516_4467
ssaH CDS	13567	4424144	13845	4424422	279	reverse	transport; Transport of large molecules: Protein, peptide secretion	ECRM13516_4468
ssaG CDS	13851	4424428	14072	4424649	222	reverse	transport; Transport of large molecules: Protein, peptide secretion	ECRM13516_4469
sseE CDS	14108	4424685	14515	4425092	408	reverse	transport; Transport of large molecules: Protein, peptide secretion	ECRM13516_4470
espB CDS	14522	4425099	15460	4426037	939	reverse	factor; Extracellular functions: Secreted proteins	ECRM13516_4471
espD CDS	15481	4426058	16605	4427182	1125	reverse	factor; Extracellular functions: Secreted proteins	ECRM13516_4472
espA CDS	16618	4427195	17196	4427773	579	reverse	factor; Extracellular functions: Secreted proteins	ECRM13516_4473
sepL CDS	17255	4427832	18310	4428887	1056	reverse	transport; Transport of large molecules: Protein, peptide secretion	ECRM13516_4474
escD CDS	18453	4429030	19673	4430250	1221	forward	transport; Transport of large molecules: Protein, peptide secretion	ECRM13516_4475
eae CDS	19937	4430514	22741	4433318	2805	reverse	factor; Extracellular functions: Secreted proteins	ECRM13516_4476
hypothetical protein CDS	22801	4433378	23271	4433848	471	reverse	orf; Unknown function	ECRM13516_4477
tir CDS	23406	4433983	25088	4435665	1683	reverse	factor; Extracellular functions: Secreted proteins	ECRM13516_4478
T3SS secreted effector protein Map CDS	25512	4436089	26123	4436700	612	reverse	factor; Extracellular functions: Secreted proteins	ECRM13516_4479
hypothetical protein CDS	26389	4436966	26772	4437349	384	forward	orf; Unknown function	ECRM13516_4480
espH CDS	26970	4437547	27476	4438053	507	reverse	factor; Extracellular functions: Secreted proteins	ECRM13516_4481
sepQ CDS	27507	4438084	28424	4439001	918	reverse	transport; Transport of large molecules: Protein, peptide secretion	ECRM13516_4482
hypothetical protein CDS	28796	4439373	29116	4439693	321	reverse	orf; Unknown function	ECRM13516_4483
escN CDS	29176	4439753	30516	4441093	1341	reverse	transport; Transport of large molecules: Protein, peptide secretion	ECRM13516_4484
escV CDS	30500	4441077	32527	4443104	2028	reverse	transport; Transport of large molecules: Protein, peptide secretion	ECRM13516_4485
hypothetical protein CDS	32524	4443101	32877	4443454	354	reverse	orf; Unknown function	ECRM13516_4486
espZ CDS	33062	4443639	33361	4443938	300	forward	factor; Extracellular functions: Secreted proteins	ECRM13516_4487
escJ CDS	33825	4444402	34397	4444974	573	forward	transport; Transport of large molecules: Protein, peptide secretion	ECRM13516_4488
hypothetical protein CDS	34403	4444980	34858	4445435	456	forward	orf; Unknown function	ECRM13516_4489
escC CDS	34858	4445435	36396	4446973	1539	forward	transport; Transport of large molecules: Protein, peptide secretion	ECRM13516_4490
cesD CDS	36410	4446987	36865	4447442	456	forward	factor; Extracellular functions: Secreted proteins	ECRM13516_4491
hypothetical protein CDS	37249	4447826	37662	4448239	414	reverse	orf; Unknown function	ECRM13516_4492
negative regulator GrlR CDS	37719	4448296	38090	4448667	372	reverse	regulator; Not classified	ECRM13516_4493
hypothetical protein CDS	38286	4448863	38744	4449321	459	forward	orf; Unknown function	ECRM13516_4494
escU CDS	38741	4449318	39778	4450355	1038	reverse	transport; Transport of large molecules: Protein, peptide secretion	ECRM13516_4495
escT CDS	39771	4450348	40547	4451124	777	reverse	transport; Transport of large molecules: Protein, peptide secretion	ECRM13516_4496
escS CDS	40547	4451124	40816	4451393	270	reverse	transport; Transport of large molecules: Protein, peptide secretion	ECRM13516_4497
escR CDS	40816	4451393	41469	4452046	654	reverse	transport; Transport of large molecules: Protein, peptide secretion	ECRM13516_4498
hypothetical protein CDS	42114	4452691	42713	4453290	600	reverse	orf; Unknown function	ECRM13516_4499
hypothetical protein CDS	42710	4453287	43033	4453610	324	reverse	orf; Unknown function	ECRM13516_4500
hypothetical protein CDS	43157	4453734	43273	4453850	117	forward	orf; Unknown function	ECRM13516_4501
hypothetical protein CDS	43270	4453847	43641	4454218	372	reverse	orf; Unknown function	ECRM13516_4502
espG CDS	44903	4455480	46099	4456676	1197	forward	factor; Extracellular functions: Secreted proteins	ECRM13516_4503
hypothetical protein CDS	46227	4456804	47045	4457622	819	forward	orf; Unknown function	ECRM13516_4504
hypothetical protein CDS	47359	4457936	47625	4458202	267	reverse	orf; Unknown function	ECRM13516_4505

## Sheet: RM13514
Name	Minimum	Min (original sequence)	Maximum	Max (original sequence)	Length	Direction	Function	Locus_tag
intL CDS	94	4559029	1269	4560204	1176	forward	enzyme; Integration, recombination	ECRM13514_4669
hypothetical protein CDS	1274	4560209	2182	4561117	909	forward	orf; Unknown function	ECRM13514_4670
hypothetical protein CDS	3079	4562014	3300	4562235	222	forward	orf; Unknown function	ECRM13514_4671
psu CDS	3662	4562597	4234	4563169	573	reverse	orf; Unknown function (Phage or Prophage Related)	ECRM13514_4672
phage transcriptional activator CDS	4308	4563243	4808	4563743	501	reverse	regulator; Unknown function (Phage or Prophage Related)	ECRM13514_4673
capsid and scaffold protein of prophage CDS	4805	4563740	5539	4564474	735	reverse	structure; Structural component (Phage or Prophage Related)	ECRM13514_4674
DNA binding protein of prophage CDS	6091	4565026	6357	4565292	267	forward	factor; DNA packaging, phage assembly (Phage or Prophage Related)	ECRM13514_4675
immunity repressor protein of prophage CDS	6354	4565289	6953	4565888	600	forward	regulator; Regulation (Phage or Prophage Related)	ECRM13514_4676
regulatory protein encoded in prophage CDS	6946	4565881	7233	4566168	288	forward	regulator; Regulation (Phage or Prophage Related)	ECRM13514_4677
hypothetical protein CDS	7226	4566161	7681	4566616	456	forward	orf; Other or unknown (Phage or Prophage Related)	ECRM13514_4678
DNA replication protein of prophage CDS	7817	4566752	8137	4567072	321	forward	enzyme; Replication (Phage or Prophage Related)	ECRM13514_4679
DNA primase of prophage CDS	8152	4567087	10485	4569420	2334	forward	enzyme; Replication (Phage or Prophage Related)	ECRM13514_4680
hypothetical protein CDS	10440	4569375	10556	4569491	117	reverse	orf; Unknown function	ECRM13514_4681
Hypothetical protein CDS	10691	4569626	10837	4569772	147	forward	orf; Unknown function	ECRM13514_4682
hypothetical protein CDS	11413	4570348	11544	4570479	132	reverse	orf; Unknown function	ECRM13514_4683
espF CDS	11838	4570773	12302	4571237	465	reverse	factor; Extracellular functions: Secreted proteins	ECRM13514_4684
ssaH CDS	12387	4571322	12665	4571600	279	reverse	transport; Transport of large molecules: Protein, peptide secretion	ECRM13514_4685
ssaG CDS	12671	4571606	12892	4571827	222	reverse	transport; Transport of large molecules: Protein, peptide secretion	ECRM13514_4686
sseE CDS	12928	4571863	13335	4572270	408	reverse	transport; Transport of large molecules: Protein, peptide secretion	ECRM13514_4687
espB CDS	13342	4572277	14250	4573185	909	reverse	factor; Extracellular functions: Secreted proteins	ECRM13514_4688
espD CDS	14301	4573236	15425	4574360	1125	reverse	factor; Extracellular functions: Secreted proteins	ECRM13514_4689
espA CDS	15438	4574373	15875	4574810	438	reverse	factor; Extracellular functions: Secreted proteins	ECRM13514_4690
sepL CDS	16074	4575009	17129	4576064	1056	reverse	transport; Transport of large molecules: Protein, peptide secretion	ECRM13514_4691
escD CDS	17272	4576207	18492	4577427	1221	forward	transport; Transport of large molecules: Protein, peptide secretion	ECRM13514_4692
eae CDS	18756	4577691	21560	4580495	2805	reverse	factor; Extracellular functions: Secreted proteins	ECRM13514_4693
hypothetical protein CDS	21620	4580555	22090	4581025	471	reverse	factor; Not classified	ECRM13514_4694
tir CDS	22225	4581160	23907	4582842	1683	reverse	factor; Extracellular functions: Secreted proteins	ECRM13514_4695
T3SS effector protein Map CDS	24331	4583266	24942	4583877	612	reverse	factor; Extracellular functions: Secreted proteins	ECRM13514_4696
hypothetical protein CDS	25208	4584143	25591	4584526	384	forward	orf; Unknown function	ECRM13514_4697
espH CDS	25789	4584724	26295	4585230	507	reverse	factor; Extracellular functions: Secreted proteins	ECRM13514_4698
sepQ CDS	26326	4585261	27243	4586178	918	reverse	transport; Transport of large molecules: Protein, peptide secretion	ECRM13514_4699
hypothetical protein CDS	27615	4586550	27935	4586870	321	reverse	orf; Unknown function	ECRM13514_4700
escN CDS	27995	4586930	29335	4588270	1341	reverse	transport; Transport of large molecules: Protein, peptide secretion	ECRM13514_4701
escV CDS	29319	4588254	31346	4590281	2028	reverse	transport; Transport of large molecules: Protein, peptide secretion	ECRM13514_4702
hypothetical protein CDS	31343	4590278	31696	4590631	354	reverse	orf; Unknown function	ECRM13514_4703
espZ CDS	31882	4590817	32181	4591116	300	forward	factor; Extracellular functions: Secreted proteins	ECRM13514_4704
hypothetical protein CDS	32214	4591149	32642	4591577	429	forward	orf; Unknown function	ECRM13514_4705
escJ CDS	32645	4591580	33217	4592152	573	forward	transport; Transport of large molecules: Protein, peptide secretion	ECRM13514_4706
hypothetical protein CDS	33223	4592158	33678	4592613	456	forward	orf; Unknown function	ECRM13514_4707
escC CDS	33678	4592613	35216	4594151	1539	forward	transport; Transport of large molecules: Protein, peptide secretion	ECRM13514_4708
cesD CDS	35230	4594165	35685	4594620	456	forward	factor; Extracellular functions: Secreted proteins	ECRM13514_4709
hypothetical protein CDS	36069	4595004	36482	4595417	414	reverse	orf; Unknown function	ECRM13514_4710
negative regulator GrlR CDS	36539	4595474	36910	4595845	372	reverse	regulator; Not classified	ECRM13514_4711
hypothetical protein CDS	37106	4596041	37564	4596499	459	forward	orf; Unknown function	ECRM13514_4712
escU CDS	37561	4596496	38598	4597533	1038	reverse	transport; Transport of large molecules: Protein, peptide secretion	ECRM13514_4713
escT CDS	38591	4597526	39367	4598302	777	reverse	transport; Transport of large molecules: Protein, peptide secretion	ECRM13514_4714
escS CDS	39367	4598302	39636	4598571	270	reverse	transport; Transport of large molecules: Protein, peptide secretion	ECRM13514_4715
escR CDS	39636	4598571	40289	4599224	654	reverse	transport; Transport of large molecules: Protein, peptide secretion	ECRM13514_4716
hypothetical protein CDS	40934	4599869	41533	4600468	600	reverse	orf; Unknown function	ECRM13514_4717
hypothetical protein CDS	41530	4600465	41853	4600788	324	reverse	orf; Unknown function	ECRM13514_4718
hypothetical protein CDS	41977	4600912	42093	4601028	117	forward	orf; Unknown function	ECRM13514_4719
hypothetical protein CDS	42090	4601025	42479	4601414	390	reverse	orf; Unknown function	ECRM13514_4720
espG CDS	43774	4602709	44919	4603854	1146	forward	factor; Extracellular functions: Secreted proteins	ECRM13514_4721
hypothetical protein CDS	45047	4603982	45865	4604800	819	forward	orf; Unknown function	ECRM13514_4722
hypothetical protein CDS	46179	4605114	46421	4605356	243	reverse	orf; Unknown function	ECRM13514_4723

## Sheet: EDL933
Name	Minimum	Min (original sequence)	Maximum	Max (original sequence)	Length	Direction	Locus tag
selC tRNA	121	4649752	211	4649842	91	forward	Z5086
intL	411	4650042	1592	4651223	1182	forward	Z5087
hypothetical protein	1691	4651322	2041	4651672	351	forward	Z5088
transposase	2230	4651861	2907	4652538	678	forward	Z5089
hypothetical protein	3158	4652789	3532	4653163	375	forward	Z5091
hypothetical protein	3529	4653160	4020	4653651	492	forward	Z5092
hypothetical protein	4032	4653663	4229	4653860	198	forward	Z5093
hypothetical protein	4314	4653945	4655	4654286	342	forward	Z5094
hypothetical protein	4895	4654526	5041	4654672	147	forward	Z5095
prophage-associated protein	5411	4655042	5812	4655443	402	forward	Z5096
prophage-associated protein	5809	4655440	6156	4655787	348	forward	Z5097
prophage-associated protein	6206	4655837	7744	4657375	1539	forward	Z5098
espF	8609	4658240	9355	4658986	747	reverse	Z5100
hypothetical protein	9440	4659071	9718	4659349	279	reverse	Z5102
escF	9724	4659355	9945	4659576	222	reverse	Z5103
hypothetical protein	9981	4659612	10388	4660019	408	reverse	Z5104
espB	10395	4660026	11333	4660964	939	reverse	Z5105
espD	11354	4660985	12478	4662109	1125	reverse	Z5106
espA	12491	4662122	13069	4662700	579	reverse	Z5107
sepL	13128	4662759	14183	4663814	1056	reverse	Z5108
escD	14326	4663957	15546	4665177	1221	forward	Z5109
eae	15810	4665441	18614	4668245	2805	reverse	Z5110
hypothetical protein	18674	4668305	19144	4668775	471	reverse	Z5111
tir	19282	4668913	20958	4670589	1677	reverse	Z5112
hypothetical protein	21382	4671013	21993	4671624	612	reverse	Z5113
hypothetical protein	22259	4671890	22642	4672273	384	forward	Z5114
hypothetical protein	22840	4672471	23346	4672977	507	reverse	Z5115
sepQ	23377	4673008	24294	4673925	918	reverse	Z5116
hypothetical protein	24257	4673888	24532	4674163	276	reverse	Z5117
hypothetical protein	24666	4674297	25043	4674674	378	reverse	Z5118
escN	25046	4674677	26386	4676017	1341	reverse	Z5119
escV	26370	4676001	28397	4678028	2028	reverse	Z5120
hypothetical protein	28394	4678025	28747	4678378	354	reverse	Z5121
sepZ	28932	4678563	29231	4678862	300	forward	Z5122
hypothetical protein	29264	4678895	29692	4679323	429	forward	Z5123
escJ	29695	4679326	30267	4679898	573	forward	Z5124
hypothetical protein	30273	4679904	30728	4680359	456	forward	Z5125
escC	30728	4680359	32266	4681897	1539	forward	Z5126
cesD	32280	4681911	32735	4682366	456	forward	Z5127
hypothetical protein	33119	4682750	33532	4683163	414	reverse	Z5128
negative regulator GrlR	33587	4683218	33958	4683589	372	reverse	Z5129
hypothetical protein	34154	4683785	34612	4684243	459	forward	Z5131
escU	34609	4684240	35646	4685277	1038	reverse	Z5132
escT	35639	4685270	36415	4686046	777	reverse	Z5133
escS	36415	4686046	36684	4686315	270	reverse	Z5134
escR	36684	4686315	37337	4686968	654	reverse	Z5135
hypothetical protein	37342	4686973	37956	4687587	615	reverse	Z5136
hypothetical protein	37982	4687613	38581	4688212	600	reverse	Z5137
hypothetical protein	38578	4688209	38901	4688532	324	reverse	Z5138
hypothetical protein	38905	4688536	39123	4688754	219	reverse	Z5139
hypothetical protein	39138	4688769	39527	4689158	390	reverse	Z5140
hypothetical protein	40772	4690403	41968	4691599	1197	forward	Z5142
hypothetical protein	42096	4691727	42914	4692545	819	forward	Z5143

## Sheet: Sakai
Name	Minimum	Min (original sequence)	Maximum	Max (original sequence)	Length	Direction	Locus tag
selC tRNA	110	4580769	204	4580863	95	forward	ECs5538
integrase	400	4581059	1581	4582240	1182	forward	ECs4534
hypothetical protein	1680	4582339	2030	4582689	351	forward	ECs4535
hypothetical protein	2043	4582702	2225	4582884	183	forward	ECs4536
hypothetical protein	2243	4582902	2896	4583555	654	forward	ECs4537
hypothetical protein	2914	4583573	3057	4583716	144	forward	ECs4538
hypothetical protein	3147	4583806	3521	4584180	375	forward	ECs4539
hypothetical protein	3518	4584177	4009	4584668	492	forward	ECs4540
hypothetical protein	4021	4584680	4218	4584877	198	forward	ECs4541
hypothetical protein	4303	4584962	4644	4585303	342	forward	ECs4542
hypothetical protein	5400	4586059	5801	4586460	402	forward	ECs4545
hypothetical protein	5798	4586457	6145	4586804	348	forward	ECs4546
hypothetical protein	6195	4586854	7733	4588392	1539	forward	ECs4547
hypothetical protein	7930	4588589	8163	4588822	234	forward	ECs4548
protein EspF	8598	4589257	9344	4590003	747	reverse	ECs4550
hypothetical protein	9429	4590088	9707	4590366	279	reverse	ECs4551
protein EscF	9713	4590372	9934	4590593	222	reverse	ECs4552
hypothetical protein	9970	4590629	10377	4591036	408	reverse	ECs4553
protein EspB	10384	4591043	11322	4591981	939	reverse	ECs4554
protein EspD	11343	4592002	12467	4593126	1125	reverse	ECs4555
protein EspA	12480	4593139	13058	4593717	579	reverse	ECs4556
SepL	13117	4593776	14172	4594831	1056	reverse	ECs4557
EscD	14315	4594974	15535	4596194	1221	forward	ECs4558
gamma intimin	15799	4596458	18603	4599262	2805	reverse	ECs4559
protein CesT	18663	4599322	19133	4599792	471	reverse	ECs4560
hypothetical protein	19271	4599930	20947	4601606	1677	reverse	ECs4561
hypothetical protein	21371	4602030	21982	4602641	612	reverse	ECs4562
hypothetical protein	22248	4602907	22631	4603290	384	forward	ECs4563
hypothetical protein	22829	4603488	23335	4603994	507	reverse	ECs4564
hypothetical protein	23081	4603740	23284	4603943	204	forward	ECs5539
SepQ	23366	4604025	24283	4604942	918	reverse	ECs4565
hypothetical protein	24246	4604905	24662	4605321	417	reverse	ECs4566
hypothetical protein	24655	4605314	25032	4605691	378	reverse	ECs4567
EscN	25035	4605694	26375	4607034	1341	reverse	ECs4568
hypothetical protein	26359	4607018	28386	4609045	2028	reverse	ECs4569
hypothetical protein	28383	4609042	28736	4609395	354	reverse	ECs4570
SepZ	28921	4609580	29220	4609879	300	forward	ECs4571
hypothetical protein	29253	4609912	29681	4610340	429	forward	ECs4572
EscJ	29684	4610343	30256	4610915	573	forward	ECs4573
SepD	30262	4610921	30717	4611376	456	forward	ECs4574
EscC	30717	4611376	32255	4612914	1539	forward	ECs4575
CesD	32269	4612928	32724	4613383	456	forward	ECs4576
hypothetical protein	33108	4613767	33521	4614180	414	reverse	ECs4577
negative regulator GrlR	33576	4614235	33947	4614606	372	reverse	ECs4578
hypothetical protein	34143	4614802	34601	4615260	459	forward	ECs4579
secretion system apparatus protein SsaU	34598	4615257	35635	4616294	1038	reverse	ECs4580
EscT	35628	4616287	36404	4617063	777	reverse	ECs4581
EscS	36404	4617063	36673	4617332	270	reverse	ECs4582
type III secretion system protein	36673	4617332	37326	4617985	654	reverse	ECs4583
hypothetical protein	37331	4617990	38026	4618685	696	reverse	ECs4584
hypothetical protein	37971	4618630	38570	4619229	600	reverse	ECs4585
hypothetical protein	38567	4619226	38890	4619549	324	reverse	ECs4586
hypothetical protein	38894	4619553	39112	4619771	219	reverse	ECs4587
hypothetical protein	39127	4619786	39516	4620175	390	reverse	ECs4588
protein EspG	40761	4621420	41957	4622616	1197	forward	ECs4590
hypothetical protein	42085	4622744	42903	4623562	819	forward	ECs4591
hypothetical protein	43217	4623876	43450	4624109	234	reverse	ECs4592

## Sheet: EC4115
Name	Minimum	Min (original sequence)	Maximum	Max (original sequence)	Length	Direction	Locus tag
tRNA-Sec	74	4683873	168	4683967	95	forward	ECH74115_5031
integrase	292	4684091	1545	4685344	1254	forward	ECH74115_5032
IS911 transposase orfA	1680	4685479	1994	4685793	315	forward	ECH74115_5033
IS911 transposase orfB	2114	4685913	2860	4686659	747	forward	ECH74115_5034
Aec75	2878	4686677	3021	4686820	144	forward	ECH74115_5035
hypothetical protein	3111	4686910	3485	4687284	375	forward	ECH74115_5036
hypothetical protein	3482	4687281	3973	4687772	492	forward	ECH74115_5037
IS66 family element, orf1	5604	4689403	5765	4689564	162	forward	ECH74115_5041
IS66 family element, orf2	5762	4689561	6109	4689908	348	forward	ECH74115_5042
IS66 family element, transposase	6159	4689958	7697	4691496	1539	forward	ECH74115_5043
hypothetical protein	8137	4691936	8256	4692055	120	reverse	ECH74115_5044
protein EspF	8562	4692361	8999	4692798	438	reverse	ECH74115_5045
hypothetical protein	9022	4692821	9174	4692973	153	forward	ECH74115_5046
eprI	9677	4693476	9898	4693697	222	reverse	ECH74115_5047
hypothetical protein	9934	4693733	10341	4694140	408	reverse	ECH74115_5048
protein EspB	10348	4694147	11142	4694941	795	reverse	ECH74115_5049
protein EspD	11307	4695106	12431	4696230	1125	reverse	ECH74115_5050
protein EspA	12444	4696243	12881	4696680	438	reverse	ECH74115_5051
protein SepL	13081	4696880	14136	4697935	1056	reverse	ECH74115_5052
type III secretion apparatus protein, YscD/HrpQ family	14279	4698078	15499	4699298	1221	forward	ECH74115_5053
intimin C-type lectin domain-containing protein	15763	4699562	18567	4702366	2805	reverse	ECH74115_5054
Tir chaperone	18627	4702426	19097	4702896	471	reverse	ECH74115_5055
Tir	19235	4703034	20911	4704710	1677	reverse	ECH74115_5056
Map protein	21335	4705134	21820	4705619	486	reverse	ECH74115_5057
hypothetical protein	22212	4706011	22595	4706394	384	forward	ECH74115_5058
hypothetical protein	22793	4706592	23299	4707098	507	reverse	ECH74115_5059
protein SepQ	23330	4707129	24247	4708046	918	reverse	ECH74115_5060
ST25 protein	24619	4708418	24939	4708738	321	reverse	ECH74115_5061
type III secretion apparatus H+-transporting two-sector ATPase	24999	4708798	26339	4710138	1341	reverse	ECH74115_5062
type III secretion protein, HrcV family	26323	4710122	28350	4712149	2028	reverse	ECH74115_5063
ST22 protein	28347	4712146	28700	4712499	354	reverse	ECH74115_5064
hypothetical protein	28863	4712662	29006	4712805	144	reverse	ECH74115_5065
type III secretion apparatus lipoprotein, YscJ/HrcJ family	29648	4713447	30220	4714019	573	forward	ECH74115_5066
hypothetical protein	30376	4714175	30537	4714336	162	reverse	ECH74115_5067
protein SepD	30562	4714361	30681	4714480	120	forward	ECH74115_5068
type III secretion outer membrane pore, YscC/HrcC family	30681	4714480	32219	4716018	1539	forward	ECH74115_5069
negative regulator GrlR	33540	4717339	33911	4717710	372	reverse	ECH74115_5070
transglycosylase SLT domain-containing protein	34107	4717906	34565	4718364	459	forward	ECH74115_5072
secretion system apparatus protein SsaU	34562	4718361	35599	4719398	1038	reverse	ECH74115_5071
epaR	35592	4719391	36368	4720167	777	reverse	ECH74115_5073
EscS protein	36368	4720167	36493	4720292	126	reverse	ECH74115_5074
epaP	36637	4720436	37290	4721089	654	reverse	ECH74115_5075
hypothetical protein	37295	4721094	37948	4721747	654	reverse	ECH74115_5076
hypothetical protein	37935	4721734	38078	4721877	144	reverse	ECH74115_5077
hypothetical protein	38531	4722330	38845	4722644	315	reverse	ECH74115_5078
type III secretion system protein, YseE family	38858	4722657	39076	4722875	219	reverse	ECH74115_5079
hypothetical protein	39091	4722890	39462	4723261	372	reverse	ECH74115_5080
protein EspG	40776	4724575	41921	4725720	1146	forward	ECH74115_5081
sdiA-regulated domain-containing protein	42049	4725848	42867	4726666	819	forward	ECH74115_5082
hypothetical protein	43261	4727060	43374	4727173	114	reverse	ECH74115_5083

## Sheet: Xuzhou21
Name	Minimum	Min (original sequence)	Maximum	Max (original sequence)	Length	Direction	Locus tag
tRNA-Sec	68	4508027	158	4508117	91	forward	CDCO157_tRNA033
putative integrase	358	4508317	1539	4509498	1182	forward	CDCO157_4272
hypothetical protein	1638	4509597	1988	4509947	351	forward	CDCO157_4273
hypothetical protein	2001	4509960	2183	4510142	183	forward	CDCO157_4274
hypothetical protein	2201	4510160	2854	4510813	654	forward	CDCO157_4275
hypothetical protein	2872	4510831	3015	4510974	144	forward	CDCO157_4276
hypothetical protein	3105	4511064	3479	4511438	375	forward	CDCO157_4277
hypothetical protein	3476	4511435	3967	4511926	492	forward	CDCO157_4278
hypothetical protein	3979	4511938	4176	4512135	198	forward	CDCO157_4279
hypothetical protein	5358	4513317	5759	4513718	402	forward	CDCO157_4280
hypothetical protein	5756	4513715	6103	4514062	348	forward	CDCO157_4281
hypothetical protein	6153	4514112	7691	4515650	1539	forward	CDCO157_4282
hypothetical protein	7888	4515847	8121	4516080	234	forward	CDCO157_4283
protein EspF	8556	4516515	9020	4516979	465	reverse	CDCO157_4284
hypothetical protein	9105	4517064	9383	4517342	279	reverse	CDCO157_4285
protein EscF	9389	4517348	9610	4517569	222	reverse	CDCO157_4286
hypothetical protein	9646	4517605	10053	4518012	408	reverse	CDCO157_4287
protein EspB	10060	4518019	10998	4518957	939	reverse	CDCO157_4288
protein EspD	11019	4518978	12143	4520102	1125	reverse	CDCO157_4289
protein EspA	12156	4520115	12734	4520693	579	reverse	CDCO157_4290
protein SepL	12793	4520752	13848	4521807	1056	reverse	CDCO157_4291
protein EscD	13991	4521950	15211	4523170	1221	forward	CDCO157_4292
gamma intimin	15475	4523434	18279	4526238	2805	reverse	CDCO157_4293
protein CesT	18339	4526298	18809	4526768	471	reverse	CDCO157_4294
hypothetical protein	18947	4526906	20623	4528582	1677	reverse	CDCO157_4295
hypothetical protein	21047	4529006	21664	4529623	618	reverse	CDCO157_4296
hypothetical protein	21930	4529889	22313	4530272	384	forward	CDCO157_4297
T3SS secreted effector EspH	22511	4530470	23017	4530976	507	reverse	CDCO157_4298
protein SepQ	23048	4531007	23965	4531924	918	reverse	CDCO157_4300
hypothetical protein	23928	4531887	24344	4532303	417	reverse	CDCO157_4301
hypothetical protein	24337	4532296	24714	4532673	378	reverse	CDCO157_4302
protein EscN	24717	4532676	26057	4534016	1341	reverse	CDCO157_4303
hypothetical protein	26041	4534000	28068	4536027	2028	reverse	CDCO157_4304
hypothetical protein	28065	4536024	28418	4536377	354	reverse	CDCO157_4305
protein SepZ	28603	4536562	28902	4536861	300	forward	CDCO157_4306
hypothetical protein	28935	4536894	29363	4537322	429	forward	CDCO157_4307
protein EscJ	29366	4537325	29938	4537897	573	forward	CDCO157_4308
protein SepD	29944	4537903	30399	4538358	456	forward	CDCO157_4309
protein EscC	30399	4538358	31937	4539896	1539	forward	CDCO157_4310
protein CesD	31951	4539910	32406	4540365	456	forward	CDCO157_4311
hypothetical protein	32790	4540749	33203	4541162	414	reverse	CDCO157_4312
negative regulator GrlR	33258	4541217	33629	4541588	372	reverse	CDCO157_4313
hypothetical protein	33825	4541784	34283	4542242	459	forward	CDCO157_4314
secretion system apparatus protein SsaU	34280	4542239	35317	4543276	1038	reverse	CDCO157_4315
protein EscT	35310	4543269	36086	4544045	777	reverse	CDCO157_4316
protein EscS	36086	4544045	36355	4544314	270	reverse	CDCO157_4317
type III secretion system protein	36355	4544314	37008	4544967	654	reverse	CDCO157_4318
hypothetical protein	37013	4544972	37708	4545667	696	reverse	CDCO157_4319
hypothetical protein	37653	4545612	38252	4546211	600	reverse	CDCO157_4320
hypothetical protein	38249	4546208	38572	4546531	324	reverse	CDCO157_4321
hypothetical protein	38576	4546535	38794	4546753	219	reverse	CDCO157_4322
hypothetical protein	38809	4546768	39198	4547157	390	reverse	CDCO157_4323
protein EspG	40443	4548402	41639	4549598	1197	forward	CDCO157_4324
hypothetical protein	41767	4549726	42585	4550544	819	forward	CDCO157_4325
hypothetical protein	42899	4550858	43132	4551091	234	reverse	CDCO157_4326

## Sheet: TW14359
Name	Minimum	Min (original sequence)	Maximum	Max (original sequence)	Length	Direction	Locus tag
tRNA - selC	55	4639914	145	4640004	91	forward
intL	345	4640204	1526	4641385	1182	forward	ECSP_4653
hypothetical protein	1625	4641484	1975	4641834	351	forward	ECSP_4654
transposase	2164	4642023	2841	4642700	678	forward	ECSP_4655
hypothetical protein	3092	4642951	3466	4643325	375	forward	ECSP_4656
hypothetical protein	3463	4643322	3954	4643813	492	forward	ECSP_4657
hypothetical protein	3966	4643825	4163	4644022	198	forward	ECSP_4658
hypothetical protein	5105	4644964	5206	4645065	102	forward	ECSP_4660
transposase, ISEc8	5366	4645225	5746	4645605	381	forward	ECSP_4661
transposase	5743	4645602	6090	4645949	348	forward	ECSP_4662
transposase, ISEc8	6140	4645999	7678	4647537	1539	forward	ECSP_4663
hypothetical protein	8118	4647977	8237	4648096	120	reverse	ECSP_4664
espF	8543	4648402	9289	4649148	747	reverse	ECSP_4665
orf29	9374	4649233	9652	4649511	279	reverse	ECSP_4666
escF	9658	4649517	9879	4649738	222	reverse	ECSP_4667
chaperone	9915	4649774	10322	4650181	408	reverse	ECSP_4668
espB	10329	4650188	11267	4651126	939	reverse	ECSP_4669
espD	11288	4651147	12412	4652271	1125	reverse	ECSP_4670
espA	12425	4652284	13003	4652862	579	reverse	ECSP_4671
sepL	13062	4652921	14117	4653976	1056	reverse	ECSP_4672
escD	14260	4654119	15480	4655339	1221	forward	ECSP_4673
eae	15744	4655603	18548	4658407	2805	reverse	ECSP_4674
cesT	18608	4658467	19078	4658937	471	reverse	ECSP_4675
tir	19216	4659075	20892	4660751	1677	reverse	ECSP_4676
type III effector protein	21316	4661175	21927	4661786	612	reverse	ECSP_4677
cesF	22193	4662052	22576	4662435	384	forward	ECSP_4678
espH	22774	4662633	23280	4663139	507	reverse	ECSP_4679
escQ	23311	4663170	24228	4664087	918	reverse	ECSP_4680
orf16	24191	4664050	24607	4664466	417	reverse	ECSP_4681
orf15	24600	4664459	24977	4664836	378	reverse	ECSP_4682
escN	24980	4664839	26320	4666179	1341	reverse	ECSP_4683
escV	26304	4666163	28331	4668190	2028	reverse	ECSP_4684
orf12	28328	4668187	28681	4668540	354	reverse	ECSP_4685
espZ	28866	4668725	29165	4669024	300	forward	ECSP_4686
escI	29198	4669057	29626	4669485	429	forward	ECSP_4687
escJ	29629	4669488	30201	4670060	573	forward	ECSP_4688
sepD	30207	4670066	30662	4670521	456	forward	ECSP_4689
escC	30662	4670521	32200	4672059	1539	forward	ECSP_4690
cesD	32214	4672073	32669	4672528	456	forward	ECSP_4691
grlA	33053	4672912	33466	4673325	414	reverse	ECSP_4692
grlR	33521	4673380	33892	4673751	372	reverse	ECSP_4693
etgA	34088	4673947	34546	4674405	459	forward	ECSP_4694
escU	34543	4674402	35580	4675439	1038	reverse	ECSP_4695
escT	35573	4675432	36349	4676208	777	reverse	ECSP_4696
escS	36349	4676208	36618	4676477	270	reverse	ECSP_4697
escR	36618	4676477	37271	4677130	654	reverse	ECSP_4698
escL	37276	4677135	37890	4677749	615	reverse	ECSP_4699
orf4	37916	4677775	38515	4678374	600	reverse	ECSP_4700
cesA	38512	4678371	38835	4678694	324	reverse	ECSP_4701
escE	38839	4678698	39057	4678916	219	reverse	ECSP_4702
ler	39072	4678931	39443	4679302	372	reverse	ECSP_4703
espG	40706	4680565	41902	4681761	1197	forward	ECSP_4704
rorf1	42030	4681889	42848	4682707	819	forward	ECSP_4705

## Sheet: O103
Name	Minimum	Min (original sequence)	Maximum	Max (original sequence)	Length	Direction	Locus tag
pheV tRNA	43	3627082	118	3627157	76	forward	ECO103_tRNA67
integrase	316	3627355	1581	3628620	1266	forward	ECO103_3550
hypothetical protein	2572	3629611	3246	3630285	675	forward	ECO103_3552
hypothetical protein	3243	3630282	3590	3630629	348	forward	ECO103_3553
hypothetical protein	3610	3630649	5058	3632097	1449	forward	ECO103_3554
PagC-like membrane protein	6050	3633089	6460	3633499	411	reverse	ECO103_3556
IS608 transposase	7911	3634950	8720	3635759	810	forward	ECO103_3558
hypothetical protein	9004	3636043	9231	3636270	228	forward	ECO103_3559
espL2	9439	3636478	11088	3638127	1650	forward	ECO103_3560
nleB1	11696	3638735	12685	3639724	990	forward	ECO103_3561
nleE	12734	3639773	13408	3640447	675	forward	ECO103_3562
efa1/lifA	15283	3642322	24954	3651993	9672	forward	ECO103_3564
hypothetical protein	25608	3652647	26033	3653072	426	forward	ECO103_3566
hypothetical protein	26030	3653069	26380	3653419	351	forward	ECO103_3567
hypothetical protein	28989	3656028	29258	3656297	270	reverse	ECO103_3570
hypothetical protein	29431	3656470	29856	3656895	426	reverse	ECO103_3571
hypothetical protein	29853	3656892	30236	3657275	384	reverse	ECO103_3572
hypothetical protein	30404	3657443	30973	3658012	570	reverse	ECO103_3573
hypothetical protein	31173	3658212	31367	3658406	195	forward	ECO103_3574
regulator Hha-homolog	31616	3658655	31804	3658843	189	reverse	ECO103_3575
hypothetical protein	32147	3659186	32461	3659500	315	forward	ECO103_3576
transcriptional regulator	32519	3659558	32725	3659764	207	forward	ECO103_3577
hypothetical protein	32814	3659853	33422	3660461	609	forward	ECO103_3578
hypothetical protein	35881	3662920	36753	3663792	873	forward	ECO103_3581
hypothetical protein	36852	3663891	37724	3664763	873	forward	ECO103_3582
IS629 transposase OrfA	39968	3667007	40294	3667333	327	forward	ECO103_3584
IS629 transposase OrfB	40294	3667333	41181	3668220	888	forward	ECO103_3585
hypothetical protein	42639	3669678	43457	3670496	819	forward	ECO103_3587
hypothetical protein	43548	3670587	44033	3671072	486	forward	ECO103_3588
radC-like protein YeeS	44048	3671087	44524	3671563	477	forward	ECO103_3589
hypothetical protein	44593	3671632	44814	3671853	222	forward	ECO103_3590
hypothetical protein	44889	3671928	45263	3672302	375	forward	ECO103_3591
hypothetical protein	45310	3672349	45687	3672726	378	forward	ECO103_3592
hypothetical protein	45684	3672723	46172	3673211	489	forward	ECO103_3593
hypothetical protein	46184	3673223	46381	3673420	198	forward	ECO103_3594
hypothetical protein	46466	3673505	47308	3674347	843	forward	ECO103_3595
T3SS effector EspO	48175	3675214	48453	3675492	279	reverse	ECO103_3596
T3SS effector EspK	48511	3675550	49875	3676914	1365	reverse	ECO103_3597
T3SS effector NleG	50167	3677206	50805	3677844	639	reverse	ECO103_3598
T3SS effector EspM	51003	3678042	51587	3678626	585	forward	ECO103_3599
espF	51832	3678871	52716	3679755	885	reverse	ECO103_3600
T3SS component	52932	3679971	53210	3680249	279	reverse	ECO103_3601
escF	53216	3680255	53437	3680476	222	reverse	ECO103_3602
cesD2	53474	3680513	53881	3680920	408	reverse	ECO103_3603
espB	53888	3680927	54832	3681871	945	reverse	ECO103_3604
espD	54853	3681892	55995	3683034	1143	reverse	ECO103_3605
espA	56008	3683047	56586	3683625	579	reverse	ECO103_3606
sepL	56644	3683683	57699	3684738	1056	reverse	ECO103_3607
escD	57842	3684881	59062	3686101	1221	forward	ECO103_3608
eae	59336	3686375	62182	3689221	2847	reverse	ECO103_3609
cesT	62243	3689282	62713	3689752	471	reverse	ECO103_3610
tir	62846	3689885	64462	3691501	1617	reverse	ECO103_3611
map	64909	3691948	65520	3692559	612	reverse	ECO103_3612
cesF	65771	3692810	66130	3693169	360	forward	ECO103_3613
espH	66349	3693388	66864	3693903	516	reverse	ECO103_3614
sepQ	66895	3693934	67812	3694851	918	reverse	ECO103_3615
T3SS component	67775	3694814	68191	3695230	417	reverse	ECO103_3616
T3SS component	68184	3695223	68561	3695600	378	reverse	ECO103_3617
escN	68564	3695603	69904	3696943	1341	reverse	ECO103_3618
escV	69888	3696927	71915	3698954	2028	reverse	ECO103_3619
mpc	71912	3698951	72265	3699304	354	reverse	ECO103_3620
espZ	72449	3699488	72745	3699784	297	forward	ECO103_3621
T3SS component	72778	3699817	73206	3700245	429	forward	ECO103_3622
escJ	73208	3700247	73780	3700819	573	forward	ECO103_3623
sepD	73786	3700825	74241	3701280	456	forward	ECO103_3624
escC	74241	3701280	75779	3702818	1539	forward	ECO103_3625
cesD	75793	3702832	76248	3703287	456	forward	ECO103_3626
grlA	76634	3703673	77047	3704086	414	reverse	ECO103_3627
grlR	77123	3704162	77479	3704518	357	reverse	ECO103_3628
hypothetical protein	77676	3704715	78134	3705173	459	forward	ECO103_3629
escU	78131	3705170	79168	3706207	1038	reverse	ECO103_3630
escT	79161	3706200	79937	3706976	777	reverse	ECO103_3631
escS	79937	3706976	80206	3707245	270	reverse	ECO103_3632
escR	80206	3707245	80859	3707898	654	reverse	ECO103_3633
T3SS component	80864	3707903	81559	3708598	696	reverse	ECO103_3634
T3SS component	81504	3708543	82103	3709142	600	reverse	ECO103_3635
T3SS component	82100	3709139	82414	3709453	315	reverse	ECO103_3636
T3SS component	82427	3709466	82645	3709684	219	reverse	ECO103_3637
ler	82660	3709699	83049	3710088	390	reverse	ECO103_3638
espG	84189	3711228	85385	3712424	1197	forward	ECO103_3639
T3SS component	85532	3712571	86350	3713389	819	forward	ECO103_3640
T3SS effector OspB-homolog	86556	3713595	87431	3714470	876	forward	ECO103_3641

## Sheet: O26
Name	Minimum	Min (original sequence)	Maximum	Max (original sequence)	Length	Direction	Locus tag
insertion sequence 2 OrfA protein	385	5329255	750	5329620	366	reverse	ECO26_5247
T3SS effector OspB	839	5329709	1417	5330287	579	reverse	ECO26_5248
hypothetical protein	1623	5330493	2441	5331311	819	reverse	ECO26_5249
espG	2588	5331458	3784	5332654	1197	reverse	ECO26_5250
ler	4923	5333793	5312	5334182	390	forward	ECO26_5251
T3SS component	5327	5334197	5545	5334415	219	forward	ECO26_5252
T3SS component	5558	5334428	5872	5334742	315	forward	ECO26_5253
T3SS component	5869	5334739	6468	5335338	600	forward	ECO26_5254
T3SS component	6413	5335283	7108	5335978	696	forward	ECO26_5255
escR	7113	5335983	7766	5336636	654	forward	ECO26_5256
escS	7766	5336636	8035	5336905	270	forward	ECO26_5257
escT	8035	5336905	8811	5337681	777	forward	ECO26_5258
escU	8804	5337674	9841	5338711	1038	forward	ECO26_5259
hypothetical protein	9838	5338708	10296	5339166	459	reverse	ECO26_5260
grlR	10493	5339363	10849	5339719	357	forward	ECO26_5261
grlA	10924	5339794	11337	5340207	414	forward	ECO26_5262
cesD	11723	5340593	12178	5341048	456	reverse	ECO26_5263
escC	12192	5341062	13730	5342600	1539	reverse	ECO26_5264
sepD	13730	5342600	14185	5343055	456	reverse	ECO26_5265
escJ	14191	5343061	14763	5343633	573	reverse	ECO26_5266
rorf8	14765	5343635	15193	5344063	429	reverse	ECO26_5267
espZ	15226	5344096	15528	5344398	303	reverse	ECO26_5268
mpc	15712	5344582	16065	5344935	354	forward	ECO26_5269
escV	16062	5344932	18089	5346959	2028	forward	ECO26_5270
escN	18073	5346943	19413	5348283	1341	forward	ECO26_5271
T3SS component protein	19416	5348286	19793	5348663	378	forward	ECO26_5272
T3SS component protein	19786	5348656	20202	5349072	417	forward	ECO26_5273
sepQ	20165	5349035	21082	5349952	918	forward	ECO26_5274
espH	21113	5349983	21628	5350498	516	forward	ECO26_5275
cesF	21847	5350717	22206	5351076	360	reverse	ECO26_5276
map	22457	5351327	23068	5351938	612	forward	ECO26_5277
tir	23515	5352385	25131	5354001	1617	forward	ECO26_5278
cesT	25264	5354134	25734	5354604	471	forward	ECO26_5279
eae	25795	5354665	28614	5357484	2820	forward	ECO26_5280
escD	28829	5357699	30049	5358919	1221	reverse	ECO26_5281
sepL	30192	5359062	31247	5360117	1056	forward	ECO26_5282
espA	31305	5360175	31883	5360753	579	forward	ECO26_5283
espD	31896	5360766	33038	5361908	1143	forward	ECO26_5284
espB	33059	5361929	34003	5362873	945	forward	ECO26_5285
cesD2	34010	5362880	34417	5363287	408	forward	ECO26_5286
escF	34454	5363324	34675	5363545	222	forward	ECO26_5287
T3SS component	34681	5363551	34959	5363829	279	forward	ECO26_5288
espF	35175	5364045	35798	5364668	624	forward	ECO26_5289
efa1/lifA	36733	5365603	46404	5375274	9672	reverse	ECO26_5291
T3SS effector NleE	48282	5377152	48956	5377826	675	reverse	ECO26_5293
T3SS effector NleB	49005	5377875	49994	5378864	990	reverse	ECO26_5294
T3SS effector EspL	50602	5379472	52251	5381121	1650	reverse	ECO26_5295
hypothetical protein	52459	5381329	52686	5381556	228	reverse	ECO26_5296
transposase	53914	5382784	55533	5384403	1620	forward	ECO26_5298
integrase	57218	5386088	58483	5387353	1266	reverse	ECO26_5300
pheU tRNA	58681	5387551	58756	5387626	76	reverse	ECO26_tRNA094

## Sheet: O111
Name	Minimum	Min (original sequence)	Maximum	Max (original sequence)	Length	Direction	Locus tag
pheV tRNA	42	3705241	117	3705316	76	forward	ECO111_tRNA073
putative integrase	315	3705514	1574	3706773	1260	forward	ECO111_3718
putative IS629 transposase OrfA	2018	3707217	2344	3707543	327	forward	ECO111_3720
putative IS629 transposase OrfB	2341	3707540	3231	3708430	891	forward	ECO111_3721
hypothetical protein	4834	3710033	5049	3710248	216	forward	ECO111_3723
T3SS secreted effector EspL	5270	3710469	6919	3712118	1650	forward	ECO111_3724
T3SS secreted effector NleB	7528	3712727	8517	3713716	990	forward	ECO111_3725
T3SS secreted effector NleE	8566	3713765	9240	3714439	675	forward	ECO111_3726
hypothetical protein	11157	3716356	11975	3717174	819	reverse	ECO111_3730
espG	12103	3717302	13299	3718498	1197	reverse	ECO111_3731
putative IS3 transposase InsF	13735	3718934	14601	3719800	867	reverse	ECO111_3732
putative IS3 transposase InsE	14598	3719797	14897	3720096	300	reverse	ECO111_3733
espF	15412	3720611	16200	3721399	789	reverse	ECO111_3734
T3SS component	16396	3721595	16674	3721873	279	reverse	ECO111_3735
escF	16680	3721879	16901	3722100	222	reverse	ECO111_3736
cesD2	16936	3722135	17343	3722542	408	reverse	ECO111_3737
espB	17350	3722549	18312	3723511	963	reverse	ECO111_3738
espD	18333	3723532	19475	3724674	1143	reverse	ECO111_3739
espA	19488	3724687	20066	3725265	579	reverse	ECO111_3740
sepL	20125	3725324	21180	3726379	1056	reverse	ECO111_3741
escD	21323	3726522	22543	3727742	1221	forward	ECO111_3742
eae	22831	3728030	25638	3730837	2808	reverse	ECO111_3743
cesT	25696	3730895	26166	3731365	471	reverse	ECO111_3744
tir	26301	3731500	27956	3733155	1656	reverse	ECO111_3745
map	28279	3733478	28890	3734089	612	reverse	ECO111_3746
cesF	29155	3734354	29517	3734716	363	forward	ECO111_3747
espH	29696	3734895	30205	3735404	510	reverse	ECO111_3748
sepQ	30236	3735435	31153	3736352	918	reverse	ECO111_3749
putative T3SS component protein	31116	3736315	31532	3736731	417	reverse	ECO111_3750
putative T3SS component protein	31525	3736724	31902	3737101	378	reverse	ECO111_3751
escN	31905	3737104	33245	3738444	1341	reverse	ECO111_3752
escV	33229	3738428	35256	3740455	2028	reverse	ECO111_3753
mpc	35253	3740452	35606	3740805	354	reverse	ECO111_3754
espZ	35791	3740990	36087	3741286	297	forward	ECO111_3755
rorf8	36119	3741318	36547	3741746	429	forward	ECO111_3756
escJ	36550	3741749	37122	3742321	573	forward	ECO111_3757
sepD	37128	3742327	37583	3742782	456	forward	ECO111_3758
escC	37583	3742782	39121	3744320	1539	forward	ECO111_3759
cesD	39135	3744334	39590	3744789	456	forward	ECO111_3760
grlA	39974	3745173	40387	3745586	414	reverse	ECO111_3761
grlR	40443	3745642	40814	3746013	372	reverse	ECO111_3762
hypothetical protein	41010	3746209	41468	3746667	459	forward	ECO111_3763
escU	41465	3746664	42502	3747701	1038	reverse	ECO111_3764
escT	42495	3747694	43271	3748470	777	reverse	ECO111_3765
escS	43271	3748470	43540	3748739	270	reverse	ECO111_3766
escR	43540	3748739	44193	3749392	654	reverse	ECO111_3767
T3SS component	44198	3749397	44893	3750092	696	reverse	ECO111_3768
T3SS component	44838	3750037	45437	3750636	600	reverse	ECO111_3769
T3SS component	45434	3750633	45757	3750956	324	reverse	ECO111_3770
T3SS component	45761	3750960	45979	3751178	219	reverse	ECO111_3771
ler	45994	3751193	46383	3751582	390	reverse	ECO111_3772
putative IS2 transposase InsAB	47221	3752420	48045	3753244	825	reverse	ECO111_3773
putative IS629 transposase OrfA	48407	3753606	48733	3753932	327	forward	ECO111_3775
putative IS629 transposase OrfB	48730	3753929	49620	3754819	891	forward	ECO111_3776
hypothetical protein	49836	3755035	50288	3755487	453	reverse	ECO111_3777
putative IS602 transposase OrfA	51655	3756854	52002	3757201	348	forward	ECO111_3778
putative IS602 transposase OrfB	52122	3757321	52868	3758067	747	forward	ECO111_3779
hypothetical protein	53035	3758234	53232	3758431	198	forward	ECO111_3780
hypothetical protein	53317	3758516	54159	3759358	843	forward	ECO111_3781
