# Supplementary material for: Comparative genomics of enterohemorrhagic Escherichia coli O145:H28 demonstrates a common evolutionary lineage with Escherichia coli O157:H7
Source: BMC Genomics. 2014 Jan 10;15:17. doi: 10.1186/1471-2164-15-17 (PMC3893438; doi:10.1186/1471-2164-15-17)
Supplement: Additional file 7: Dataset S5 — Shiga toxin 2a prophage genes. [file 1471-2164-15-17-S7.xlsx]

## Sheet: RM13514
Name	Minimum	Min (original sequence)	Maximum	Max (original sequence)	Length	Direction	Locus tag
TonB-dependent receptor	1	3016274	8400	3024673	8400	reverse
FIG00639620: hypothetical protein	8469	3024742	9734	3026007	1266	reverse
Phage protein	9745	3026018	9996	3026269	252	reverse
FIG00642416: hypothetical protein	10006	3026279	10452	3026725	447	reverse
FIG00640276: hypothetical protein	10455	3026728	11108	3027381	654	reverse
hypothetical protein	11202	3027475	11579	3027852	378	reverse
FIG00639945: hypothetical protein	11660	3027933	11800	3028073	141	reverse
Outer membrane protein Lom	12033	3028306	12770	3029043	738	reverse
Phage protein	12850	3029123	13152	3029425	303	reverse
putative outer membrane protein	13473	3029746	13751	3030024	279	reverse
Phage tail fiber protein	13766	3030039	14980	3031253	1215	reverse
FIG00640812: hypothetical protein	15031	3031304	16656	3032929	1626	reverse
hypothetical protein	16771	3033044	16884	3033157	114	reverse
FIG00641106: hypothetical protein	16951	3033224	17139	3033412	189	reverse
Phage tail fiber protein	17278	3033551	17547	3033820	270	reverse
Phage tail fiber protein	17549	3033822	19486	3035759	1938	reverse
FIG00642812: hypothetical protein	19483	3035756	20133	3036406	651	reverse
Phage protein	20133	3036406	20696	3036969	564	reverse
FIG00638618: hypothetical protein	20680	3036953	21141	3037414	462	reverse
FIG00641463: hypothetical protein	21191	3037464	21580	3037853	390	reverse
conserved phage protein	21635	3037908	22849	3039122	1215	reverse
FIG00643399: hypothetical protein	22873	3039146	23880	3040153	1008	reverse
Phage protein	24038	3040311	26182	3042455	2145	reverse
Phage protein	26182	3042455	27696	3043969	1515	reverse
FIG00640226: hypothetical protein	27691	3043964	27849	3044122	159	forward
DNA packaging	27869	3044142	28285	3044558	417	reverse
FIG00642238: hypothetical protein	28327	3044600	28467	3044740	141	reverse
Phage protein	28731	3045004	28844	3045117	114	reverse
Phage Rha protein	28968	3045241	29555	3045828	585	reverse
putative endopeptidase	29696	3045969	30163	3046436	468	reverse
FIG00638591: hypothetical protein	30171	3046444	30317	3046590	147	reverse
Phage antirepressor protein #of cryptic prophage CP-933M	30317	3046590	30886	3047159	570	reverse
Phage endolysin	31157	3047430	31690	3047963	534	reverse
Phage lysis protein S	31695	3047968	31910	3048183	216	reverse
hypothetical protein	31987	3048260	32259	3048532	273	reverse
hypothetical protein	32300	3048573	32479	3048752	180	reverse
hypothetical protein	32616	3048889	34553	3050826	1938	reverse
Shiga-like toxin II subunit B precursor	35051	3051324	35320	3051593	270	reverse
Shiga-like toxin II subunit A precursor (EC 3.2.2.22)	35332	3051605	36291	3052564	960	reverse
tRNA-Arg-TCT	36385	3052658	36458	3052731	74	reverse
tRNA-Arg-TCG	36475	3052748	36548	3052821	74	reverse
tRNA-Met-CAT	36561	3052834	36633	3052906	73	reverse
probable DNA methylase	36674	3052947	36826	3053099	153	reverse
antitermination protein Q	37075	3053348	37509	3053782	435	reverse
similar bacteriphage P22 ninH	37502	3053775	37696	3053969	195	reverse
Phage NinG rap recombination	37693	3053966	38256	3054529	564	reverse
Gifsy-2 prophage protein	38264	3054537	38713	3054986	450	reverse
DNA primase (EC 2.7.7.-)	38713	3054986	39684	3055957	972	reverse
putative helicase	39674	3055947	41194	3057467	1521	reverse
hypothetical protein	41188	3057461	41319	3057592	132	reverse
hypothetical protein	42089	3058362	42220	3058493	132	reverse
repressor protein CI	42434	3058707	43153	3059426	720	forward
Modification methylase PstI (EC 2.1.1.72)	43249	3059522	44718	3060991	1470	forward
Type II restriction enzyme BsuBI (EC 3.1.21.4)	44715	3060988	45668	3061941	954	forward
GepA protein	45849	3062122	46319	3062592	471	forward
hypothetical protein	46319	3062592	46699	3062972	381	forward
FIG00642438: hypothetical protein	47455	3063728	48102	3064375	648	forward
prophage Kil protein	48173	3064446	48385	3064658	213	forward
FIG00641278: hypothetical protein	48397	3064670	48678	3064951	282	forward
hypothetical protein	48699	3064972	48980	3065253	282	forward
Recombinational DNA repair protein RecT (prophage associated)	48997	3065270	49947	3066220	951	forward
putative enzyme; Integration, recombination (Phage or Prophage Related)	49944	3066217	50633	3066906	690	forward
FIG00640680: hypothetical protein	50633	3066906	51220	3067493	588	forward
FIG00643819: hypothetical protein	51295	3067568	51642	3067915	348	forward
hypothetical protein	51706	3067979	52527	3068800	822	forward
FIG00644472: hypothetical protein	52604	3068877	53047	3069320	444	forward
Phage NinC	53314	3069587	54033	3070306	720	forward
FIG00642859: hypothetical protein	54030	3070303	54233	3070506	204	forward
FIG00641623: hypothetical protein	54226	3070499	54465	3070738	240	forward
Phage protein	54462	3070735	55163	3071436	702	forward
Phage EaA protein	55677	3071950	56630	3072903	954	forward
Phage protein	56627	3072900	56887	3073160	261	forward
KilA protein	56972	3073245	57715	3073988	744	forward
FIG00642438: hypothetical protein	58576	3074849	59205	3075478	630	forward
FIG00640885: hypothetical protein	59336	3075609	59692	3075965	357	forward
Adenine DNA methyltransferase, phage-associated	59689	3075962	60315	3076588	627	forward
FIG00640877: hypothetical protein	60275	3076548	60487	3076760	213	forward
FIG00640125: hypothetical protein	60523	3076796	60912	3077185	390	forward
hypothetical protein	60991	3077264	61173	3077446	183	forward
Integrase	61157	3077430	62326	3078599	1170	reverse

## Sheet: RM13516
Name	Minimum	Min (original sequence)	Maximum	Max (original sequence)	Length	Direction	Locus tag
Phage protein	1	2259316	987	2260302	987	reverse
hypothetical protein	1229	2260544	1342	2260657	114	reverse
Phage tail fiber protein	1417	2260732	1686	2261001	270	reverse
Phage tail fiber protein	1688	2261003	1966	2261281	279	reverse
Phage protein	1918	2261233	2778	2262093	861	forward
FIG00638731: hypothetical protein	2937	2262252	3065	2262380	129	forward
Attachment invasion locus protein precursor	3066	2262381	3665	2262980	600	reverse
Phage tail fiber protein	3736	2263051	7233	2266548	3498	reverse
Superoxide dismutase [Cu-Zn] precursor (EC 1.15.1.1)	7235	2266550	7894	2267209	660	forward
Phage tail assembly protein I	8085	2267400	8666	2267981	582	reverse
Phage tail assembly protein	8663	2267978	9406	2268721	744	reverse
Phage minor tail protein	9417	2268732	10115	2269430	699	reverse
Phage minor tail protein	10115	2269430	10456	2269771	342	reverse
Phage tail length tape-measure protein 1	10449	2269764	13691	2273006	3243	reverse
unknown protein encoded within prophage CP-933V	13742	2273057	13930	2273245	189	reverse
Phage tail assembly chaperone	14047	2273362	14421	2273736	375	reverse
Phage neck whiskers	14436	2273751	15152	2274467	717	reverse
FIG00638104: hypothetical protein	15219	2274534	15563	2274878	345	reverse
hypothetical protein	15560	2274875	16006	2275321	447	reverse
Phage head-tail adapter	16003	2275318	16353	2275668	351	reverse
FIG00637924: hypothetical protein	16364	2275679	16690	2276005	327	reverse
Phage portal protein	16687	2276002	19271	2278586	2583	reverse
hypothetical protein	19483	2278798	21420	2280735	1938	reverse
Phage terminase, large subunit	21484	2280799	22034	2281349	552	reverse
Phage terminase, small subunit	23142	2282457	23705	2283020	564	reverse
putative Dnase	23995	2283310	24360	2283675	366	reverse
FIG00638841: hypothetical protein	24402	2283717	24629	2283944	228	forward
putative enzyme; Lysis (Phage or Prophage Related)	24992	2284307	25459	2284774	468	reverse
FIG00641924: hypothetical protein	25461	2284776	25598	2284913	138	reverse
FIG00644232: hypothetical protein	25673	2284988	25801	2285116	129	reverse
Phage endolysin	25758	2285073	26291	2285606	534	reverse
Phage lysis protein S	26296	2285611	26511	2285826	216	reverse
hypothetical protein	26588	2285903	26860	2286175	273	reverse
hypothetical protein	26901	2286216	27080	2286395	180	reverse
unknown protein encoded within prophage CP-933V	27216	2286531	29153	2288468	1938	reverse
hypothetical protein	29345	2288660	29458	2288773	114	reverse
Shiga-like toxin II subunit B precursor	30018	2289333	30287	2289602	270	reverse
Shiga-like toxin II subunit A precursor (EC 3.2.2.22)	30299	2289614	31258	2290573	960	reverse
tRNA-Arg-TCT	31352	2290667	31425	2290740	74	reverse
tRNA-Arg-TCG	31442	2290757	31515	2290830	74	reverse
tRNA-Met-CAT	31528	2290843	31600	2290915	73	reverse
probable DNA methylase	31641	2290956	32699	2292014	1059	reverse
unknown protein encoded by prophage CP-933O	32851	2292166	33135	2292450	282	reverse
Antitermination protein Q	33264	2292579	33644	2292959	381	reverse
Putative cytoplasmic protein	33663	2292978	34652	2293967	990	reverse
IS, phage, Tn; Transposon-related functions	34704	2294019	34961	2294276	258	reverse
Replicative DNA helicase (EC 3.6.1.-)	34958	2294273	36358	2295673	1401	reverse
DNA replication protein DnaC	36355	2295670	37233	2296548	879	reverse
Primosomal protein I	37244	2296559	38152	2297467	909	reverse
FIG00642800: hypothetical protein	38139	2297454	38372	2297687	234	reverse
FIG00642090: hypothetical protein	38369	2297684	39031	2298346	663	reverse
hypothetical protein	39140	2298455	39847	2299162	708	reverse
putative transcriptional regulator	40319	2299634	41008	2300323	690	forward
COG1396: Predicted transcriptional regulators	41156	2300471	41857	2301172	702	forward
FIG00638666: hypothetical protein	41854	2301169	42054	2301369	201	forward
FIG00641315: hypothetical protein	42253	2301568	42453	2301768	201	forward
hypothetical protein	42440	2301755	43012	2302327	573	forward
COG0330: Membrane protease subunits, stomatin/prohibitin homologs	43382	2302697	44209	2303524	828	forward
FIG00642415: hypothetical protein	44238	2303553	44621	2303936	384	forward
FIG00645012: hypothetical protein	44653	2303968	44769	2304084	117	forward
hypothetical protein	44927	2304242	45067	2304382	141	forward
Phage integrase	45101	2304416	46387	2305702	1287	forward

## Sheet: EDL933
Name	Minimum	Min (original sequence)	Maximum	Max (original sequence)	Length	Direction	Locus tag
intW	29	1330857	1363	1332191	1335	reverse	Z1424
xisW	1392	1332220	1691	1332519	300	reverse	Z1425
hypothetical protein	1762	1332590	2073	1332901	312	reverse	Z1426
hypothetical protein	2133	1332961	2498	1333326	366	reverse	Z1428
hypothetical protein	2410	1333238	3033	1333861	624	reverse	Z1429
hypothetical protein	3037	1333865	3324	1334152	288	reverse	Z1430
hypothetical protein	3363	1334191	3659	1334487	297	forward	Z1431
hypothetical protein	4103	1334931	4876	1335704	774	reverse	Z1432
hypothetical protein	5193	1336021	5474	1336302	282	reverse	Z1433
hypothetical protein	5485	1336313	5676	1336504	192	reverse	Z1434
exoW	5831	1336659	6508	1337336	678	reverse	Z1435
betW	6505	1337333	7290	1338118	786	reverse	Z1437
gamW	7296	1338124	7592	1338420	297	reverse	Z1438
kilW	7668	1338496	7937	1338765	270	reverse	Z1439
ssbW	8017	1338845	8385	1339213	369	reverse	Z1440
hypothetical protein	8536	1339364	9006	1339834	471	reverse	Z1441
antitermination protein N of bacteriophage BP-933W	9065	1339893	9448	1340276	384	reverse	Z1442
hypothetical protein	9937	1340765	10101	1340929	165	reverse	Z1443
serine/threonine kinase encoded by bacteriophageBP-933W	10104	1340932	11150	1341978	1047	reverse	Z1444
hypothetical protein	11144	1341972	11605	1342433	462	reverse	Z1445
hypothetical protein	11673	1342501	12014	1342842	342	reverse	Z1446
repressor protein CI of bacteriophage BP-933W	12075	1342903	12782	1343610	708	reverse	Z1447
regulatory protein Cro of bacteriophage BP-933W	12861	1343689	13088	1343916	228	forward	Z1448
regulatory protein CII of bacteriophage BP-933W	13227	1344055	13523	1344351	297	forward	Z1449
replication protein O of bacteriophage BP-933W	13556	1344384	14494	1345322	939	forward	Z1450
replication protein P of bacteriophage BP-933W	14491	1345319	15192	1346020	702	forward	Z1451
hypothetical protein	15550	1346378	15828	1346656	279	forward	Z1452
hypothetical protein	16380	1347208	16826	1347654	447	forward	Z1453
DNA N-6-adenine-methyltransferase of bacteriophage BP-933W	16823	1347651	17350	1348178	528	forward	Z1454
hypothetical protein	17538	1348366	18581	1349409	1044	forward	Z1456
DNA-binding protein Roi of bacteriophage BP-933W	18727	1349555	19455	1350283	729	forward	Z1457
hypothetical protein	19455	1350283	20060	1350888	606	forward	Z1458
antitermination protein Q of bacteriophage BP-933W	20244	1351072	20678	1351506	435	forward	Z1459
hypothetical protein	20981	1351809	21079	1351907	99	forward	Z1460
ileZ tRNA	21120	1351948	21195	1352023	76	forward	Z1461
argN tRNA	21205	1352033	21281	1352109	77	forward	Z1462
argO tRNA	21295	1352123	21371	1352199	77	forward	Z1463
stx2A	21462	1352290	22421	1353249	960	forward	Z1464
stx2B	22433	1353261	22702	1353530	270	forward	Z1465
hypothetical protein	23189	1354017	25126	1355954	1938	forward	Z1466
hypothetical protein	25307	1356135	25753	1356581	447	forward	Z1467
lysis protein S of bacteriophage BP-933W	25830	1356658	26045	1356873	216	forward	Z1468
lysozyme protein R of bacteriophage BP-933W	26050	1356878	26583	1357411	534	forward	Z1469
antirepressor protein Ant of bacteriophage BP-933W	26854	1357682	27423	1358251	570	forward	Z1471
endopeptidase Rz of bacteriophage BP-933W	27577	1358405	28041	1358869	465	forward	Z1473
borW	28073	1358901	28366	1359194	294	reverse	Z1474
terminase small subunit of bacteriophage BP-933W	28775	1359603	29581	1360409	807	forward	Z1475
terminase large subunit of bacteriophage BP-933W	29562	1360390	31268	1362096	1707	forward	Z1476
portal protein of bacteriophage BP-933W	31268	1362096	33412	1364240	2145	forward	Z1477
hypothetical protein	33570	1364398	34577	1365405	1008	forward	Z1478
hypothetical protein	34601	1365429	35815	1366643	1215	forward	Z1479
hypothetical protein	35871	1366699	36260	1367088	390	forward	Z1480
hypothetical protein	36310	1367138	36771	1367599	462	forward	Z1481
hypothetical protein	37318	1368146	37968	1368796	651	forward	Z1482
tail fiber protein of bacteriophage BP-933W	37965	1368793	39902	1370730	1938	forward	Z1483
tail fiber protein of bacteriophage BP-933W	39865	1370693	40173	1371001	309	forward	Z1484
hypothetical protein	40220	1371048	40501	1371329	282	forward	Z1485
hypothetical protein	40718	1371546	42421	1373249	1704	forward	Z1486
hypothetical protein	42463	1373291	43686	1374514	1224	forward	Z1487
hypothetical protein	43985	1374813	44602	1375430	618	forward	Z1488
lomW	44693	1375521	45427	1376255	735	forward	Z1489
hypothetical protein	45857	1376685	46258	1377086	402	forward	Z1490
hypothetical protein	46352	1377180	47008	1377836	657	forward	Z1491
hypothetical protein	47011	1377839	47457	1378285	447	forward	Z1492
hypothetical protein	47467	1378295	47718	1378546	252	forward	Z1493
hypothetical protein	47729	1378557	48994	1379822	1266	forward	Z1494
hypothetical protein	49025	1379853	57445	1388273	8421	forward	Z1495
hypothetical protein	57996	1388824	58340	1389168	345	reverse	Z1498
hypothetical protein	58906	1389734	59301	1390129	396	reverse	Z1500
hypothetical protein	59301	1390129	60200	1391028	900	reverse	Z1501
hypothetical protein	60466	1391294	61095	1391923	630	reverse	Z1503

## Sheet: Sakai
Name	Minimum	Min (original sequence)	Maximum	Max (original sequence)	Length	Direction	Locus tag
integrase	13	1246040	1323	1247350	1311	reverse	ECs1160
excisionase	1376	1247403	1660	1247687	285	reverse	ECs1161
hypothetical protein	1746	1247773	2057	1248084	312	reverse	ECs1162
hypothetical protein	2117	1248144	2461	1248488	345	reverse	ECs1163
hypothetical protein	2394	1248421	3017	1249044	624	reverse	ECs1164
hypothetical protein	3021	1249048	3308	1249335	288	reverse	ECs1165
hypothetical protein	3310	1249337	3528	1249555	219	reverse	ECs1166
hypothetical protein	3530	1249557	3817	1249844	288	reverse	ECs1167
hypothetical protein	3747	1249774	4214	1250241	468	reverse	ECs1168
hypothetical protein	4087	1250114	4860	1250887	774	reverse	ECs1169
C4-type zinc finger TraR	4857	1250884	5078	1251105	222	reverse	ECs1170
hypothetical protein	5177	1251204	5392	1251419	216	reverse	ECs1171
hypothetical protein	5469	1251496	5660	1251687	192	reverse	ECs1172
hypothetical protein	5633	1251660	5815	1251842	183	reverse	ECs1173
exonuclease	5812	1251839	6492	1252519	681	reverse	ECs1174
recombination protein Bet	6489	1252516	7274	1253301	786	reverse	ECs1175
hypothetical protein	7280	1253307	7696	1253723	417	reverse	ECs1176
Kil protein	7651	1253678	7920	1253947	270	reverse	ECs1177
regulatory protein cIII	7763	1253790	7927	1253954	165	reverse	ECs1178
hypothetical protein	8000	1254027	8368	1254395	369	reverse	ECs1179
hypothetical protein	8551	1254578	8802	1254829	252	reverse	ECs1180
hypothetical protein	8861	1254888	9133	1255160	273	reverse	ECs1181
hypothetical protein	9111	1255138	9293	1255320	183	reverse	ECs1182
hypothetical protein	9590	1255617	9751	1255778	162	forward	ECs1183
hypothetical protein	9862	1255889	10383	1256410	522	reverse	ECs1184
cI repressor protein	10885	1256912	11538	1257565	654	reverse	ECs1185
CRO	11656	1257683	11871	1257898	216	forward	ECs1186
hypothetical protein	12013	1258040	12309	1258336	297	forward	ECs1187
hypothetical protein	12342	1258369	12488	1258515	147	forward	ECs1188
replication protein O	12481	1258508	13380	1259407	900	forward	ECs1189
replication protein P	13355	1259382	14806	1260833	1452	forward	ECs1190
hypothetical protein	14806	1260833	15075	1261102	270	forward	ECs1191
hypothetical protein	15146	1261173	15424	1261451	279	forward	ECs1192
hypothetical protein	15557	1261584	15772	1261799	216	forward	ECs1193
hypothetical protein	15783	1261810	16019	1262046	237	forward	ECs1194
hypothetical protein	15976	1262003	16422	1262449	447	forward	ECs1195
DNA methylase	16419	1262446	16946	1262973	528	forward	ECs1196
protein NinE	16943	1262970	17125	1263152	183	forward	ECs1197
antirepressor protein	17400	1263427	18134	1264161	735	forward	ECs1199
DNA-binding protein	18209	1264236	18931	1264958	723	forward	ECs1200
protein NinG	18931	1264958	19536	1265563	606	forward	ECs1201
hypothetical protein	19533	1265560	19727	1265754	195	forward	ECs1202
antitermination protein Q	19720	1265747	20154	1266181	435	forward	ECs1203
hypothetical protein	20403	1266430	20555	1266582	153	forward	ECs1204
ileZ2 tRNA	20596	1266623	20671	1266698	76	forward	ECs5408
argN2 tRNA	20681	1266708	20757	1266784	77	forward	ECs5409
argO2 tRNA	20771	1266798	20847	1266874	77	forward	ECs5410
Shiga toxin 2 subunit A	20938	1266965	21897	1267924	960	forward	ECs1205
Shiga toxin 2 subunit B	21909	1267936	22178	1268205	270	forward	ECs1206
hypothetical protein	22665	1268692	24569	1270596	1905	forward	ECs1207
transposase	24376	1270403	25266	1271293	891	reverse	ECs1208
transposase	25263	1271290	25589	1271616	327	reverse	ECs1209
hypothetical protein	26051	1272078	26230	1272257	180	forward	ECs1210
hypothetical protein	26271	1272298	26543	1272570	273	forward	ECs1211
holin	26620	1272647	26835	1272862	216	forward	ECs1212
endolysin	26840	1272867	27373	1273400	534	forward	ECs1213
antirepressor protein	27644	1273671	28213	1274240	570	forward	ECs1214
endopeptidase	28367	1274394	28831	1274858	465	forward	ECs1215
Bor protein	28863	1274890	29156	1275183	294	reverse	ECs1217
hypothetical protein	29264	1275291	29509	1275536	246	forward	ECs1218
small subunit terminase	29565	1275592	30371	1276398	807	forward	ECs1219
terminase large subunit	30352	1276379	32058	1278085	1707	forward	ECs1220
portal protein	32058	1278085	34202	1280229	2145	forward	ECs1221
hypothetical protein	34360	1280387	35367	1281394	1008	forward	ECs1222
hypothetical protein	35391	1281418	36605	1282632	1215	forward	ECs1223
hypothetical protein	36661	1282688	37050	1283077	390	forward	ECs1224
hypothetical protein	37100	1283127	37561	1283588	462	forward	ECs1225
hypothetical protein	37545	1283572	38108	1284135	564	forward	ECs1226
hypothetical protein	38108	1284135	38758	1284785	651	forward	ECs1227
tail fiber protein	38755	1284782	40692	1286719	1938	forward	ECs1228
hypothetical protein	40694	1286721	40963	1286990	270	forward	ECs1229
hypothetical protein	41049	1287076	41291	1287318	243	forward	ECs1230
outer membrane protein	41178	1287205	41420	1287447	243	reverse	ECs1231
hypothetical protein	41508	1287535	43211	1289238	1704	forward	ECs1232
tail tip fiber protein	43208	1289235	44476	1290503	1269	forward	ECs1233
outer membrane protein	44491	1290518	44769	1290796	279	forward	ECs1234
hypothetical protein	44775	1290802	45392	1291419	618	forward	ECs1235
outer membrane protein	45483	1291510	46217	1292244	735	forward	ECs1236
hypothetical protein	46647	1292674	47048	1293075	402	forward	ECs1237
hypothetical protein	47142	1293169	47798	1293825	657	forward	ECs1238
hypothetical protein	47801	1293828	48247	1294274	447	forward	ECs1239
hypothetical protein	48257	1294284	48508	1294535	252	forward	ECs1240
hypothetical protein	48519	1294546	49784	1295811	1266	forward	ECs1241
hypothetical protein	49854	1295881	58235	1304262	8382	forward	ECs1242
hypothetical protein	58521	1304548	58706	1304733	186	forward	ECs1243
hypothetical protein	58786	1304813	59130	1305157	345	reverse	ECs1244
MokW protein	59250	1305277	59462	1305489	213	reverse	ECs1245
hypothetical protein	59696	1305723	60091	1306118	396	reverse	ECs1246
hypothetical protein	60091	1306118	60750	1306777	660	reverse	ECs1247
hypothetical protein	60771	1306798	60989	1307016	219	reverse	ECs1248
hypothetical protein	60976	1307003	61260	1307287	285	reverse	ECs1249
C4-type zinc finger TraR	61257	1307284	61478	1307505	222	reverse	ECs1250
anti-repressor protein	61526	1307553	62155	1308182	630	reverse	ECs1251

## Sheet: EC4115
Name	Minimum	Min (original sequence)	Maximum	Max (original sequence)	Length	Direction	Locus tag
hypothetical protein	105	3243356	1370	3244621	1266	reverse	ECH74115_3494
hypothetical protein	1381	3244632	1674	3244925	294	reverse	ECH74115_3495
hypothetical protein	1684	3244935	2130	3245381	447	reverse	ECH74115_3496
hypothetical protein	2133	3245384	2789	3246040	657	reverse	ECH74115_3497
hypothetical protein	2884	3246135	3261	3246512	378	reverse	ECH74115_3498
hypothetical protein	3342	3246593	3482	3246733	141	reverse	ECH74115_3499
outer membrane protein Lom	3713	3246964	4447	3247698	735	reverse	ECH74115_3500
outer membrane protein	5161	3248412	5439	3248690	279	reverse	ECH74115_3502
hypothetical protein	5454	3248705	6668	3249919	1215	reverse	ECH74115_3503
hypothetical protein	6719	3249970	8344	3251595	1626	reverse	ECH74115_3504
hypothetical protein	8459	3251710	8572	3251823	114	reverse	ECH74115_3505
prophage tail fiber C-terminus family protein	8966	3252217	9235	3252486	270	reverse	ECH74115_3507
tail fiber protein	9237	3252488	11174	3254425	1938	reverse	ECH74115_3508
hypothetical protein	11171	3254422	11821	3255072	651	reverse	ECH74115_3509
hypothetical protein	11821	3255072	12384	3255635	564	reverse	ECH74115_3510
hypothetical protein	12368	3255619	12829	3256080	462	reverse	ECH74115_3511
hypothetical protein	12879	3256130	13268	3256519	390	reverse	ECH74115_3512
hypothetical protein	13324	3256575	14538	3257789	1215	reverse	ECH74115_3513
hypothetical protein	14562	3257813	14978	3258229	417	reverse	ECH74115_3514
IS629, transposase orfA	15109	3258360	15435	3258686	327	forward	ECH74115_3515
IS629, transposase orfB	15432	3258683	16322	3259573	891	forward	ECH74115_3516
hypothetical protein	16325	3259576	16882	3260133	558	reverse	ECH74115_3517
hypothetical protein	17040	3260291	19184	3262435	2145	reverse	ECH74115_3518
large subunit terminase	19184	3262435	20890	3264141	1707	reverse	ECH74115_3519
hypothetical protein	20871	3264122	21677	3264928	807	reverse	ECH74115_3520
hypothetical protein	21733	3264984	21846	3265097	114	reverse	ECH74115_3521
Bor protein	22086	3265337	22379	3265630	294	forward	ECH74115_3522
bacteriophage lysis protein	22411	3265662	22875	3266126	465	reverse	ECH74115_3523
hypothetical protein	22883	3266134	23017	3266268	135	reverse	ECH74115_3524
anti-repressor protein Ant	23032	3266283	23601	3266852	570	reverse	ECH74115_3525
lysozyme	23875	3267126	24408	3267659	534	reverse	ECH74115_3526
hypothetical protein	24413	3267664	24628	3267879	216	reverse	ECH74115_3527
hypothetical protein	24705	3267956	24977	3268228	273	reverse	ECH74115_3528
hypothetical protein	25018	3268269	25197	3268448	180	reverse	ECH74115_3529
hypothetical protein	25210	3268461	25335	3268586	126	reverse	ECH74115_3530
hypothetical protein	25332	3268583	27269	3270520	1938	reverse	ECH74115_3531
shiga toxin 2 B subunit	27756	3271007	28025	3271276	270	reverse	ECH74115_3532
shiga toxin subunit A	28037	3271288	28996	3272247	960	reverse	ECH74115_3533
tRNA-Arg	29086	3272337	29164	3272415	79	reverse	ECH74115_3534
tRNA-Arg	29176	3272427	29254	3272505	79	reverse	ECH74115_3535
tRNA-Met	29261	3272512	29336	3272587	76	reverse	ECH74115_3536
antitermination protein	29778	3273029	29969	3273220	192	reverse	ECH74115_3538
hypothetical protein	29949	3273200	30092	3273343	144	forward	ECH74115_3539
hypothetical protein	30205	3273456	30399	3273650	195	reverse	ECH74115_3540
bacteriophage Lambda NinG protein	30396	3273647	31001	3274252	606	reverse	ECH74115_3541
DNA-binding protein Roi	31001	3274252	31723	3274974	723	reverse	ECH74115_3542
hypothetical protein	31885	3275136	32286	3275537	402	reverse	ECH74115_3543
hypothetical protein	32361	3275612	33035	3276286	675	reverse	ECH74115_3544
phage N-6-adenine-methyltransferase	33483	3276734	34010	3277261	528	reverse	ECH74115_3545
hypothetical protein	34036	3277287	34155	3277406	120	reverse	ECH74115_3546
hypothetical protein	34884	3278135	34997	3278248	114	forward	ECH74115_3547
hypothetical protein	34999	3278250	35181	3278432	183	reverse	ECH74115_3548
hypothetical protein	35540	3278791	35818	3279069	279	reverse	ECH74115_3550
Ren protein	35889	3279140	36179	3279430	291	reverse	ECH74115_3551
replication protein P	36176	3279427	36877	3280128	702	reverse	ECH74115_3552
replication protein O	36874	3280125	37812	3281063	939	reverse	ECH74115_3553
bacteriophage CII protein	37845	3281096	38141	3281392	297	reverse	ECH74115_3554
hypothetical protein	38280	3281531	38507	3281758	228	reverse	ECH74115_3555
repressor protein CI	38586	3281837	39293	3282544	708	forward	ECH74115_3556
hypothetical protein	39354	3282605	39695	3282946	342	forward	ECH74115_3557
serine/threonine kinase	40218	3283469	41264	3284515	1047	forward	ECH74115_3558
antitermination protein N	41920	3285171	42303	3285554	384	forward	ECH74115_3559
hypothetical protein	42362	3285613	42832	3286083	471	forward	ECH74115_3560
hypothetical protein	42983	3286234	43351	3286602	369	forward	ECH74115_3561
lambda Kil	43557	3286808	43721	3286972	165	forward	ECH74115_3562
gam	43776	3287027	44072	3287323	297	forward	ECH74115_3563
bet	44078	3287329	44863	3288114	786	forward	ECH74115_3564
exo	44860	3288111	45540	3288791	681	forward	ECH74115_3565
hypothetical protein	45770	3289021	45883	3289134	114	forward	ECH74115_3566
hypothetical protein	45960	3289211	46175	3289426	216	forward	ECH74115_3567
hypothetical protein	46492	3289743	47439	3290690	948	forward	ECH74115_3568
bacteriophage protein	47441	3290692	47947	3291198	507	forward	ECH74115_3569
hypothetical protein	47907	3291158	48122	3291373	216	forward	ECH74115_3570
hypothetical protein	48124	3291375	48342	3291593	219	forward	ECH74115_3571
hypothetical protein	48344	3291595	48631	3291882	288	forward	ECH74115_3572
phage anti-repressor protein AntB	49862	3293113	50515	3293766	654	forward	ECH74115_3574
hypothetical protein	50558	3293809	50725	3293976	168	forward	ECH74115_3575
adenine methylase	50952	3294203	51578	3294829	627	forward	ECH74115_3576
hypothetical protein	51538	3294789	51750	3295001	213	forward	ECH74115_3577
hypothetical protein	51786	3295037	52163	3295414	378	forward	ECH74115_3578
hypothetical protein	52242	3295493	52424	3295675	183	forward	ECH74115_3580
integrase	52408	3295659	53577	3296828	1170	reverse	ECH74115_3579

## Sheet: Xuzhou21
Name	Minimum	Min (original sequence)	Maximum	Max (original sequence)	Length	Direction	Locus tag
putative integrase	1	1247081	1311	1248391	1311	reverse	CDCO157_1123
putative excisionase	1364	1248444	1648	1248728	285	reverse	CDCO157_1124
hypothetical protein	1734	1248814	2045	1249125	312	reverse	CDCO157_1125
hypothetical protein	2105	1249185	2449	1249529	345	reverse	CDCO157_1126
hypothetical protein	2382	1249462	3005	1250085	624	reverse	CDCO157_1127
hypothetical protein	3009	1250089	3296	1250376	288	reverse	CDCO157_1128
hypothetical protein	3298	1250378	3516	1250596	219	reverse	CDCO157_1129
hypothetical protein	3518	1250598	3805	1250885	288	reverse	CDCO157_1130
hypothetical protein	3735	1250815	4202	1251282	468	reverse	CDCO157_1131
hypothetical protein	4075	1251155	4848	1251928	774	reverse	CDCO157_1132
C4-type zinc finger TraR	4845	1251925	5066	1252146	222	reverse	CDCO157_1133
hypothetical protein	5165	1252245	5380	1252460	216	reverse	CDCO157_1134
hypothetical protein	5457	1252537	5648	1252728	192	reverse	CDCO157_1135
hypothetical protein	5621	1252701	5803	1252883	183	reverse	CDCO157_1136
exonuclease	5800	1252880	6480	1253560	681	reverse	CDCO157_1137
recombination protein Bet	6477	1253557	7262	1254342	786	reverse	CDCO157_1138
hypothetical protein	7268	1254348	7684	1254764	417	reverse	CDCO157_1139
Kil protein	7639	1254719	7908	1254988	270	reverse	CDCO157_1140
regulatory protein cIII	7751	1254831	7915	1254995	165	reverse	CDCO157_1141
hypothetical protein	7988	1255068	8356	1255436	369	reverse	CDCO157_1142
Gp45	8507	1255587	8977	1256057	471	reverse	CDCO157_1142A
antitermination protein N	9036	1256116	9419	1256499	384	reverse	CDCO157_1142B
hypothetical protein	9522	1256602	9680	1256760	159	reverse	CDCO157_1142C
serine/threonine kinase	10075	1257155	11121	1258201	1047	reverse	CDCO157_1142D
hypothetical protein	11115	1258195	11576	1258656	462	reverse	CDCO157_1142E
hypothetical protein	11644	1258724	11985	1259065	342	reverse	CDCO157_1142F
repressor protein CI	12046	1259126	12753	1259833	708	reverse	CDCO157_1142G
regulatory protein Cro	12832	1259912	13059	1260139	228	forward	CDCO157_1142H
regulatory protein CII	13198	1260278	13497	1260577	300	forward	CDCO157_1142I
putative replication protein	13660	1260740	14436	1261516	777	forward	CDCO157_1142J
putative replication protein P	14547	1261627	17453	1264533	2907	forward	CDCO157_1142K
hypothetical protein	17454	1264534	17723	1264803	270	forward	CDCO157_1143
hypothetical protein	17809	1264889	18024	1265104	216	forward	CDCO157_1144
hypothetical protein	18035	1265115	18271	1265351	237	forward	CDCO157_1145
hypothetical protein	18228	1265308	18674	1265754	447	forward	CDCO157_1146
putative DNA methylase	18671	1265751	19198	1266278	528	forward	CDCO157_1147
protein NinE	19195	1266275	19377	1266457	183	forward	CDCO157_1148
putative antirepressor protein	19652	1266732	20329	1267409	678	forward	CDCO157_1148A
DNA-binding protein	20404	1267484	21126	1268206	723	forward	CDCO157_1149
protein NinG	21126	1268206	21731	1268811	606	forward	CDCO157_1150
hypothetical protein	21728	1268808	21922	1269002	195	forward	CDCO157_1151
antitermination protein Q	21915	1268995	22349	1269429	435	forward	CDCO157_1152
hypothetical protein	22598	1269678	22750	1269830	153	forward	CDCO157_1153
tRNA-Met	22791	1269871	22866	1269946	76	forward	CDCO157_tRNA016
tRNA-Arg	22876	1269956	22952	1270032	77	forward	CDCO157_tRNA017
tRNA-Arg	22966	1270046	23042	1270122	77	forward	CDCO157_tRNA018
Shiga toxin 2 subunit A	23133	1270213	24092	1271172	960	forward	CDCO157_1154
Shiga toxin 2 subunit B	24104	1271184	24373	1271453	270	forward	CDCO157_1155
hypothetical protein	24859	1271939	26796	1273876	1938	forward	CDCO157_1156
hypothetical protein	26931	1274011	27110	1274190	180	forward	CDCO157_1157
hypothetical protein	27151	1274231	27396	1274476	246	forward	CDCO157_1158
putative endolysin	27694	1274774	28227	1275307	534	forward	CDCO157_1159
putative antirepressor protein	28498	1275578	29067	1276147	570	forward	CDCO157_1160
putative endopeptidase	29221	1276301	29685	1276765	465	forward	CDCO157_1161
Bor protein	29717	1276797	30010	1277090	294	reverse	CDCO157_1162
hypothetical protein	30118	1277198	30363	1277443	246	forward	CDCO157_1163
putative small subunit terminase	30419	1277499	31225	1278305	807	forward	CDCO157_1164
putative terminase large subunit	31206	1278286	32912	1279992	1707	forward	CDCO157_1165
putative portal protein	32912	1279992	35056	1282136	2145	forward	CDCO157_1166
hypothetical protein	35214	1282294	36221	1283301	1008	forward	CDCO157_1167
hypothetical protein	36245	1283325	37459	1284539	1215	forward	CDCO157_1168
hypothetical protein	37515	1284595	37904	1284984	390	forward	CDCO157_1169
hypothetical protein	37954	1285034	38415	1285495	462	forward	CDCO157_1170
hypothetical protein	38399	1285479	38962	1286042	564	forward	CDCO157_1171
hypothetical protein	38962	1286042	39612	1286692	651	forward	CDCO157_1172
putative tail fiber protein	39609	1286689	41546	1288626	1938	forward	CDCO157_1173
hypothetical protein	41476	1288556	41817	1288897	342	forward	CDCO157_1174
hypothetical protein	41903	1288983	42145	1289225	243	forward	CDCO157_1175
putative outer membrane protein	42032	1289112	42274	1289354	243	reverse	CDCO157_1176
hypothetical protein	42362	1289442	44065	1291145	1704	forward	CDCO157_1177
putative tail tip fiber protein	44062	1291142	45330	1292410	1269	forward	CDCO157_1178
putative outer membrane protein	45345	1292425	45623	1292703	279	forward	CDCO157_1179
hypothetical protein	45629	1292709	46246	1293326	618	forward	CDCO157_1180
putative outer membrane precursor	46337	1293417	47071	1294151	735	forward	CDCO157_1181
hypothetical protein	47501	1294581	47902	1294982	402	forward	CDCO157_1182
hypothetical protein	47996	1295076	48652	1295732	657	forward	CDCO157_1183
hypothetical protein	48655	1295735	49101	1296181	447	forward	CDCO157_1184
hypothetical protein	49111	1296191	49362	1296442	252	forward	CDCO157_1185
hypothetical protein	49373	1296453	50638	1297718	1266	forward	CDCO157_1186
hypothetical protein	50708	1297788	59089	1306169	8382	forward	CDCO157_1187
hypothetical protein	59375	1306455	59560	1306640	186	forward	CDCO157_1188
hypothetical protein	59640	1306720	59984	1307064	345	reverse	CDCO157_1189
MokW protein	60104	1307184	60316	1307396	213	reverse	CDCO157_1190
hypothetical protein	60550	1307630	60945	1308025	396	reverse	CDCO157_1191
hypothetical protein	60945	1308025	61844	1308924	900	reverse	CDCO157_1192
hypothetical protein	61831	1308911	62115	1309195	285	reverse	CDCO157_1194
C4-type zinc finger TraR	62112	1309192	62333	1309413	222	reverse	CDCO157_1195
putative anti-repressor protein	62381	1309461	63010	1310090	630	reverse	CDCO157_1196

## Sheet: TW14359
Name	Minimum	Min (original sequence)	Maximum	Max (original sequence)	Length	Direction	Locus tag
hypothetical protein	56	3189783	8431	3198158	8376	reverse	ECSP_3222
hypothetical protein	8500	3198227	9765	3199492	1266	reverse	ECSP_3223
hypothetical protein	9776	3199503	10069	3199796	294	reverse	ECSP_3224
hypothetical protein	10079	3199806	10525	3200252	447	reverse	ECSP_3225
hypothetical protein	10528	3200255	11184	3200911	657	reverse	ECSP_3226
hypothetical protein	11279	3201006	11680	3201407	402	reverse	ECSP_3227
lomW	12108	3201835	12842	3202569	735	reverse	ECSP_3228
hypothetical protein	12933	3202660	13550	3203277	618	reverse	ECSP_3229
hypothetical protein	13849	3203576	15117	3204844	1269	reverse	ECSP_3230
hypothetical protein	15114	3204841	16817	3206544	1704	reverse	ECSP_3231
hypothetical protein	17034	3206761	17276	3207003	243	reverse	ECSP_3232
tail fiber protein of bacteriophage BP-933W	17361	3207088	17630	3207357	270	reverse	ECSP_3233
tail fiber protein of bacteriophage BP-933W	17632	3207359	19569	3209296	1938	reverse	ECSP_3234
hypothetical protein	19566	3209293	20216	3209943	651	reverse	ECSP_3235
hypothetical protein	20763	3210490	21224	3210951	462	reverse	ECSP_3236
hypothetical protein	21274	3211001	21663	3211390	390	reverse	ECSP_3237
hypothetical protein	21719	3211446	22933	3212660	1215	reverse	ECSP_3238
transposase	23504	3213231	23830	3213557	327	forward	ECSP_3239
transposase	23827	3213554	24717	3214444	891	forward	ECSP_3240
hypothetical protein	24720	3214447	25277	3215004	558	reverse	ECSP_3241
portal protein of bacteriophage BP-933W	25435	3215162	27579	3217306	2145	reverse	ECSP_3242
terminase large subunit of bacteriophage BP-933W	27579	3217306	29285	3219012	1707	reverse	ECSP_3243
terminase small subunit of bacteriophage BP-933W	29266	3218993	30072	3219799	807	reverse	ECSP_3244
borW	30481	3220208	30774	3220501	294	forward	ECSP_3245
rz	30806	3220533	31270	3220997	465	reverse	ECSP_3246
hypothetical protein	31278	3221005	31412	3221139	135	reverse	ECSP_3247
ant	31427	3221154	31996	3221723	570	reverse	ECSP_3248
r	32270	3221997	32803	3222530	534	reverse	ECSP_3249
hypothetical protein	33100	3222827	33546	3223273	447	reverse	ECSP_3250
hypothetical protein	33727	3223454	35664	3225391	1938	reverse	ECSP_3251
stx2B	36151	3225878	36420	3226147	270	reverse	ECSP_3252
stx2A2	36432	3226159	37391	3227118	960	reverse	ECSP_3253
tRNA-Arg	37482	3227209	37558	3227285	77	reverse	ECSP_3254
tRNA-Arg	37572	3227299	37648	3227375	77	reverse	ECSP_3255
tRNA-Met	37656	3227383	37731	3227458	76	reverse	ECSP_3256
q	38173	3227900	38607	3228334	435	reverse	ECSP_3257
ninG	38791	3228518	39396	3229123	606	reverse	ECSP_3258
roi	39396	3229123	40118	3229845	723	reverse	ECSP_3259
hypothetical protein	40280	3230007	40681	3230408	402	reverse	ECSP_3260
antirepressor protein	40756	3230483	41430	3231157	675	reverse	ECSP_3261
ninE	41687	3231414	41881	3231608	195	reverse	ECSP_3262
DNA N-6-adenine-methyltransferase of bacteriophage BP-933W	41878	3231605	42405	3232132	528	reverse	ECSP_3263
endonuclease	42402	3232129	43004	3232731	603	reverse	ECSP_3264
ninB	42997	3232724	43413	3233140	417	reverse	ECSP_3265
hypothetical protein	43935	3233662	44213	3233940	279	reverse	ECSP_3266
ren	44284	3234011	44574	3234301	291	reverse	ECSP_3267
p	44571	3234298	45272	3234999	702	reverse	ECSP_3268
o	45269	3234996	46207	3235934	939	reverse	ECSP_3269
cII	46240	3235967	46536	3236263	297	reverse	ECSP_3270
cro	46675	3236402	46902	3236629	228	reverse	ECSP_3271
cI	46981	3236708	47688	3237415	708	forward	ECSP_3272
hypothetical protein	47749	3237476	48090	3237817	342	forward	ECSP_3273
hypothetical protein	48158	3237885	48619	3238346	462	forward	ECSP_3274
serine/threonine kinase encoded by bacteriophageBP-933W	48613	3238340	49659	3239386	1047	forward	ECSP_3275
hypothetical protein	49662	3239389	49826	3239553	165	forward	ECSP_3276
n	50315	3240042	50698	3240425	384	forward	ECSP_3277
hypothetical protein	50757	3240484	51227	3240954	471	forward	ECSP_3278
ssbW	51378	3241105	51746	3241473	369	forward	ECSP_3279
kilW	51826	3241553	52116	3241843	291	forward	ECSP_3280
gamW	52171	3241898	52467	3242194	297	forward	ECSP_3281
betW	52473	3242200	53258	3242985	786	forward	ECSP_3282
exoW	53255	3242982	53935	3243662	681	forward	ECSP_3283
hypothetical protein	54289	3244016	54570	3244297	282	forward	ECSP_3284
hypothetical protein	54887	3244614	55834	3245561	948	forward	ECSP_3285
heme binding virulence factor	55836	3245563	56342	3246069	507	forward	ECSP_3286
hypothetical protein	56404	3246131	56700	3246427	297	reverse	ECSP_3287
hypothetical protein	56739	3246466	57026	3246753	288	forward	ECSP_3288
hypothetical protein	57030	3246757	57647	3247374	618	forward	ECSP_3289
hypothetical protein	57924	3247651	58022	3247749	99	forward	ECSP_3290
antB	58257	3247984	58910	3248637	654	forward	ECSP_3291
hypothetical protein	58953	3248680	59120	3248847	168	forward	ECSP_3292
adenine methylase	59347	3249074	59973	3249700	627	forward	ECSP_3293
hypothetical protein	59933	3249660	60145	3249872	213	forward	ECSP_3294
hypothetical protein	60181	3249908	60558	3250285	378	forward	ECSP_3295
hypothetical protein	60637	3250364	60819	3250546	183	forward	ECSP_3296
intW	60803	3250530	61972	3251699	1170	reverse	ECSP_3297

## Sheet: O103
Name	Minimum	Min (original sequence)	Maximum	Max (original sequence)	Length	Direction	Locus tag
hypothetical protein	120	2861853	8474	2870207	8355	reverse	ECO103_2812
hypothetical protein	8544	2870277	9809	2871542	1266	reverse	ECO103_2813
hypothetical protein	9820	2871553	10071	2871804	252	reverse	ECO103_2814
hypothetical protein	10082	2871815	10528	2872261	447	reverse	ECO103_2815
hypothetical protein	10531	2872264	11184	2872917	654	reverse	ECO103_2816
hypothetical protein	11278	2873011	11679	2873412	402	reverse	ECO103_2817
outer membrane precursor Lom	12109	2873842	12846	2874579	738	reverse	ECO103_2818
hypothetical protein	12926	2874659	13543	2875276	618	reverse	ECO103_2819
outer membrane protein	13549	2875282	13827	2875560	279	reverse	ECO103_2820
tail tip fiber protein	13842	2875575	15110	2876843	1269	reverse	ECO103_2821
hypothetical protein	15107	2876840	16732	2878465	1626	reverse	ECO103_2822
hypothetical protein	17027	2878760	17269	2879002	243	reverse	ECO103_2823
hypothetical protein	17354	2879087	17623	2879356	270	reverse	ECO103_2824
tail fiber protein	17625	2879358	19562	2881295	1938	reverse	ECO103_2825
hypothetical protein	19559	2881292	20209	2881942	651	reverse	ECO103_2826
hypothetical protein	20209	2881942	20772	2882505	564	reverse	ECO103_2827
hypothetical protein	20756	2882489	21217	2882950	462	reverse	ECO103_2828
hypothetical protein	21267	2883000	21656	2883389	390	reverse	ECO103_2829
hypothetical protein	21711	2883444	22925	2884658	1215	reverse	ECO103_2830
hypothetical protein	22949	2884682	23956	2885689	1008	reverse	ECO103_2831
portal protein	24114	2885847	26258	2887991	2145	reverse	ECO103_2832
terminase large subunit	26258	2887991	27964	2889697	1707	reverse	ECO103_2833
small subunit terminase	27945	2889678	28739	2890472	795	reverse	ECO103_2834
hypothetical protein	29032	2890765	29583	2891316	552	reverse	ECO103_2835
endopeptidase	29760	2891493	30227	2891960	468	reverse	ECO103_2836
lipoprotein Rz1 precursor	29822	2891555	30007	2891740	186	reverse	ECO103_2837
hypothetical protein	30235	2891968	30369	2892102	135	reverse	ECO103_2838
antirepressor	30381	2892114	30950	2892683	570	reverse	ECO103_2839
endolysin	31221	2892954	31754	2893487	534	reverse	ECO103_2840
holin protein	31759	2893492	31974	2893707	216	reverse	ECO103_2841
hypothetical protein	32051	2893784	32323	2894056	273	reverse	ECO103_2842
hypothetical protein	32680	2894413	34617	2896350	1938	reverse	ECO103_2843
Shiga toxin 2 subunit B	35115	2896848	35384	2897117	270	reverse	ECO103_2844
Shiga toxin 2 subunit A	35396	2897129	36355	2898088	960	reverse	ECO103_2845
argO5 tRNA	36446	2898179	36522	2898255	77	reverse	ECO103_tRNA48
argN4 tRNA	36536	2898269	36612	2898345	77	reverse	ECO103_tRNA49
ileZ5 tRNA	36622	2898355	36697	2898430	76	reverse	ECO103_tRNA50
late gene regulator Q	37139	2898872	37573	2899306	435	reverse	ECO103_2846
hypothetical protein	37757	2899490	38320	2900053	564	reverse	ECO103_2847
hypothetical protein	38328	2900061	38777	2900510	450	reverse	ECO103_2848
DNA primase	38777	2900510	39748	2901481	972	reverse	ECO103_2849
helicase	39738	2901471	41258	2902991	1521	reverse	ECO103_2850
hypothetical protein	41252	2902985	41629	2903362	378	reverse	ECO103_2851
hypothetical protein	41837	2903570	42130	2903863	294	reverse	ECO103_2852
transcriptional regulator	42153	2903886	42392	2904125	240	reverse	ECO103_2853
phage repressor protein CI	42498	2904231	43217	2904950	720	forward	ECO103_2854
modification methyltransferase	43457	2905190	44782	2906515	1326	forward	ECO103_2855
type II site-specific deoxyribonuclease	44779	2906512	45732	2907465	954	forward	ECO103_2856
hypothetical protein	45913	2907646	46383	2908116	471	forward	ECO103_2857
hypothetical protein	46383	2908116	46763	2908496	381	forward	ECO103_2858
hypothetical protein	47519	2909252	48166	2909899	648	forward	ECO103_2859
host killing protein	48237	2909970	48449	2910182	213	forward	ECO103_2860
hypothetical protein	48461	2910194	48742	2910475	282	forward	ECO103_2861
hypothetical protein	48763	2910496	49044	2910777	282	forward	ECO103_2862
DNA recombination protein Bet	49061	2910794	50011	2911744	951	forward	ECO103_2863
exonuclease	50008	2911741	50697	2912430	690	forward	ECO103_2864
hypothetical protein	50697	2912430	51284	2913017	588	forward	ECO103_2865
hypothetical protein	51359	2913092	51706	2913439	348	forward	ECO103_2866
hypothetical protein	51770	2913503	52591	2914324	822	forward	ECO103_2867
hypothetical protein	52668	2914401	53111	2914844	444	forward	ECO103_2868
Nin-like protein	53219	2914952	54097	2915830	879	forward	ECO103_2869
hypothetical protein	54094	2915827	54297	2916030	204	forward	ECO103_2870
hypothetical protein	54290	2916023	54529	2916262	240	forward	ECO103_2871
hypothetical protein	54526	2916259	55227	2916960	702	forward	ECO103_2872
hypothetical protein	55229	2916962	55744	2917477	516	forward	ECO103_2873
hypothetical protein	55741	2917474	56694	2918427	954	forward	ECO103_2874
hypothetical protein	56691	2918424	56951	2918684	261	forward	ECO103_2875
antirepressor protein	57036	2918769	57779	2919512	744	forward	ECO103_2876
hypothetical protein	57897	2919630	58100	2919833	204	forward	ECO103_2877
antirepressor	58103	2919836	58390	2920123	288	forward	ECO103_2878
antirepressor	58640	2920373	59269	2921002	630	forward	ECO103_2879
regulatory protein	59325	2921058	59756	2921489	432	forward	ECO103_2880
adenine methylase	59753	2921486	60379	2922112	627	forward	ECO103_2881
hypothetical protein	60339	2922072	60551	2922284	213	forward	ECO103_2882
hypothetical protein	60587	2922320	60976	2922709	390	forward	ECO103_2883
excisionase	61055	2922788	61237	2922970	183	forward	ECO103_2884
integrase	61221	2922954	62465	2924198	1245	reverse	ECO103_2885

## Sheet: O111
Name	Minimum	Min (original sequence)	Maximum	Max (original sequence)	Length	Direction	Locus tag
putative DNA damage-inducible protein	93	2392392	341	2392640	249	forward	ECO111_2390
hypothetical protein	499	2392798	693	2392992	195	forward	ECO111_2391
T3SS secreted effector NleC-like protein	713	2393012	1699	2393998	987	reverse	ECO111_2392
putative tail fiber protein, C-terminus	2129	2394428	2398	2394697	270	reverse	ECO111_2393
putative side tail fiber protein	2400	2394699	3713	2396012	1314	reverse	ECO111_2394
putative outer membrane Lom	3778	2396077	4377	2396676	600	reverse	ECO111_2395
putative host specificity protein	4448	2396747	7945	2400244	3498	reverse	ECO111_2396
putative copper/zinc-superoxide dismutase	8079	2400378	8606	2400905	528	forward	ECO111_2397
putative tail assembly protein	8797	2401096	9477	2401776	681	reverse	ECO111_2398
putative tail assembly protein	9375	2401674	10118	2402417	744	reverse	ECO111_2399
putative minor tail protein	10129	2402428	10827	2403126	699	reverse	ECO111_2400
putative minor tail protein	10827	2403126	11168	2403467	342	reverse	ECO111_2401
putative tail length tape measure protein	11161	2403460	14403	2406702	3243	reverse	ECO111_2402
putative minor tail protein	14455	2406754	14664	2406963	210	reverse	ECO111_2403
putative tail assembly protein	14760	2407059	15134	2407433	375	reverse	ECO111_2404
putative major tail protein	15140	2407439	15856	2408155	717	reverse	ECO111_2405
hypothetical protein	15915	2408214	16259	2408558	345	reverse	ECO111_2406
putative minor tail protein	16256	2408555	16702	2409001	447	reverse	ECO111_2407
putative head-tail joining protein	16699	2408998	17049	2409348	351	reverse	ECO111_2408
putative DNA packaging protein	17060	2409359	17386	2409685	327	reverse	ECO111_2409
putative portal protein-like protein	17383	2409682	18606	2410905	1224	reverse	ECO111_2410
putative portal protein	18603	2410902	19967	2412266	1365	reverse	ECO111_2411
hypothetical protein	19913	2412212	20134	2412433	222	reverse	ECO111_2412
putative head protein/prohead protease	20179	2412478	22116	2414415	1938	reverse	ECO111_2413
putative terminase large subunit	22180	2414479	23841	2416140	1662	reverse	ECO111_2414
putative terminase small subunit	23838	2416137	24401	2416700	564	reverse	ECO111_2415
putative DNase	24692	2416991	25057	2417356	366	reverse	ECO111_2416
hypothetical protein	25099	2417398	25326	2417625	228	forward	ECO111_2417
putative endopeptidase	25689	2417988	26156	2418455	468	reverse	ECO111_2418
putative lipoprotein Rz1	25751	2418050	25936	2418235	186	reverse	ECO111_2419
hypothetical protein	26164	2418463	26310	2418609	147	reverse	ECO111_2420
putative antirepressor	26310	2418609	26879	2419178	570	reverse	ECO111_2421
putative endolysin	27150	2419449	27683	2419982	534	reverse	ECO111_2422
hypothetical protein	27734	2420033	28078	2420377	345	reverse	ECO111_2423
putative holin protein	28083	2420382	28298	2420597	216	reverse	ECO111_2424
hypothetical protein	28376	2420675	28621	2420920	246	reverse	ECO111_2425
hypothetical protein	28662	2420961	28841	2421140	180	reverse	ECO111_2426
hypothetical protein	28979	2421278	30916	2423215	1938	reverse	ECO111_2427
hypothetical protein	31160	2423459	31483	2423782	324	forward	ECO111_2428
Shiga toxin 2 subunit B	31781	2424080	32050	2424349	270	reverse	ECO111_2429
Shiga toxin 2 subunit A	32062	2424361	33021	2425320	960	reverse	ECO111_2430
argO5 tRNA	33112	2425411	33188	2425487	77	reverse	ECO111_tRNA039
argN3 tRNA	33202	2425501	33278	2425577	77	reverse	ECO111_tRNA040
ileZ5 tRNA	33288	2425587	33363	2425662	76	reverse	ECO111_tRNA041
putative DNA methylase	33404	2425703	34462	2426761	1059	reverse	ECO111_2431
putative lipoprotein	34614	2426913	34811	2427110	198	reverse	ECO111_2432
putative late gene regulator Q	35027	2427326	35407	2427706	381	reverse	ECO111_2433
hypothetical protein	35426	2427725	36415	2428714	990	reverse	ECO111_2434
hypothetical protein	36467	2428766	36724	2429023	258	reverse	ECO111_2435
putative replicative DNA helicase	36721	2429020	38121	2430420	1401	reverse	ECO111_2436
putative DnaC replication protein	38118	2430417	38996	2431295	879	reverse	ECO111_2437
putative replication protein O	39007	2431306	39915	2432214	909	reverse	ECO111_2438
hypothetical protein	39902	2432201	40135	2432434	234	reverse	ECO111_2439
hypothetical protein	40132	2432431	40794	2433093	663	reverse	ECO111_2440
hypothetical protein	40903	2433202	41610	2433909	708	reverse	ECO111_2441
putative antirepressor protein Cro	41692	2433991	41949	2434248	258	reverse	ECO111_2442
putative phage repressor protein CI	42082	2434381	42771	2435070	690	forward	ECO111_2443
putative transcriptional regulator	42919	2435218	43620	2435919	702	forward	ECO111_2444
hypothetical protein	43617	2435916	43817	2436116	201	forward	ECO111_2445
hypothetical protein	43900	2436199	44013	2436312	114	forward	ECO111_2446
hypothetical protein	44016	2436315	44216	2436515	201	forward	ECO111_2447
hypothetical protein	44203	2436502	44775	2437074	573	forward	ECO111_2448
putative serine protease	45145	2437444	45972	2438271	828	forward	ECO111_2449
hypothetical protein	46001	2438300	46384	2438683	384	forward	ECO111_2450
hypothetical protein	46416	2438715	46532	2438831	117	forward	ECO111_2451
putative excisionase	46576	2438875	46830	2439129	255	forward	ECO111_2452
putative integrase	46864	2439163	48135	2440434	1272	forward	ECO111_2453

## Sheet: O104
Name	Minimum	Min (original sequence)	Maximum	Max (original sequence)	Length	Direction	Locus tag
hypothetical protein	65	3256637	8446	3265018	8382	reverse	O3K_15970
hypothetical protein	8516	3265088	9781	3266353	1266	reverse	O3K_15975
hypothetical protein	9792	3266364	10043	3266615	252	reverse	O3K_15980
hypothetical protein	10053	3266625	10499	3267071	447	reverse	O3K_15985
hypothetical protein	10502	3267074	11158	3267730	657	reverse	O3K_15990
hypothetical protein	11252	3267824	11653	3268225	402	reverse	O3K_15995
hypothetical protein	11710	3268282	11850	3268422	141	reverse	O3K_16000
putative outer membrane protein Lom	12083	3268655	12817	3269389	735	reverse	O3K_16005
hypothetical protein	12908	3269480	13525	3270097	618	reverse	O3K_16010
putative outer membrane protein	13531	3270103	13809	3270381	279	reverse	O3K_16015
putative tail tip fiber protein	13824	3270396	15092	3271664	1269	reverse	O3K_16020
hypothetical protein	15089	3271661	16780	3273352	1692	reverse	O3K_16025
hypothetical protein	16948	3273520	17460	3274032	513	reverse	O3K_16030
putative tail fiber protein	17547	3274119	19739	3276311	2193	reverse	O3K_16035
hypothetical protein	19736	3276308	20386	3276958	651	reverse	O3K_16040
hypothetical protein	20386	3276958	20949	3277521	564	reverse	O3K_16045
hypothetical protein	20933	3277505	21394	3277966	462	reverse	O3K_16050
hypothetical protein	21444	3278016	21833	3278405	390	reverse	O3K_16055
hypothetical protein	21889	3278461	23103	3279675	1215	reverse	O3K_16060
hypothetical protein	23127	3279699	24134	3280706	1008	reverse	O3K_16065
putative portal protein	24292	3280864	26436	3283008	2145	reverse	O3K_16070
terminase large subunit	26436	3283008	28142	3284714	1707	reverse	O3K_16075
putative small subunit terminase	28123	3284695	28929	3285501	807	reverse	O3K_16080
putative phage protein Rha	29222	3285794	29773	3286345	552	reverse	O3K_16085
endopeptidase (Protein gp15)	29976	3286548	30404	3286976	429	reverse	O3K_16090
hypothetical protein	30416	3286988	30550	3287122	135	reverse	O3K_16095
putative antirepressor	30565	3287137	31134	3287706	570	reverse	O3K_16100
putative endolysin	31408	3287980	31941	3288513	534	reverse	O3K_16105
lysis protein	31946	3288518	32161	3288733	216	reverse	O3K_16110
hypothetical protein	32239	3288811	32484	3289056	246	reverse	O3K_16115
hypothetical protein	32525	3289097	32704	3289276	180	reverse	O3K_16120
hypothetical protein	32841	3289413	34778	3291350	1938	reverse	O3K_16125
Shiga toxin 2 subunit B	35264	3291836	35533	3292105	270	reverse	O3K_16130
Shiga toxin 2 subunit A	35545	3292117	36504	3293076	960	reverse	O3K_16135
tRNA-Arg	36595	3293167	36671	3293243	77	reverse	O3K_t25430
tRNA-Arg	36685	3293257	36761	3293333	77	reverse	O3K_t25432
tRNA-Met	36771	3293343	36846	3293418	76	reverse	O3K_t25434
DNA adenine methyltransferase encoded by prophage	36887	3293459	36985	3293557	99	reverse	O3K_16140
putative antitermination protein Q	37288	3293860	37722	3294294	435	reverse	O3K_16145
hypothetical protein	37715	3294287	37909	3294481	195	reverse	O3K_16150
hypothetical protein	37906	3294478	38469	3295041	564	reverse	O3K_16155
hypothetical protein	38477	3295049	38926	3295498	450	reverse	O3K_16160
DNA primase	38926	3295498	39897	3296469	972	reverse	O3K_16165
helicase	39887	3296459	41407	3297979	1521	reverse	O3K_16170
hypothetical protein	41401	3297973	41778	3298350	378	reverse	O3K_16175
hypothetical protein	41986	3298558	42279	3298851	294	reverse	O3K_16180
hypothetical protein	42310	3298882	42513	3299085	204	reverse	O3K_16185
repressor protein CI	42609	3299181	43322	3299894	714	forward	O3K_16190
site-specific DNA-methyltransferase	43417	3299989	44886	3301458	1470	forward	O3K_16195
type II site-specific deoxyribonuclease	44883	3301455	45836	3302408	954	forward	O3K_16200
hypothetical protein	46465	3303037	47238	3303810	774	forward	O3K_16205
anti-termination protein	47695	3304267	48168	3304740	474	forward	O3K_16210
host killing protein	48239	3304811	48451	3305023	213	forward	O3K_16215
hypothetical protein	48523	3305095	48744	3305316	222	forward	O3K_16220
hypothetical protein	48765	3305337	49046	3305618	282	forward	O3K_16225
DNA recombination protein Bet	49063	3305635	50013	3306585	951	forward	O3K_16230
exonuclease	50010	3306582	50699	3307271	690	forward	O3K_16235
hypothetical protein	50699	3307271	51286	3307858	588	forward	O3K_16240
hypothetical protein	51361	3307933	51708	3308280	348	forward	O3K_16245
hypothetical protein	51772	3308344	52593	3309165	822	forward	O3K_16250
hypothetical protein	52670	3309242	53065	3309637	396	forward	O3K_16255
hypothetical protein	53216	3309788	53941	3310513	726	forward	O3K_16260
hypothetical protein	53938	3310510	54345	3310917	408	forward	O3K_16265
hypothetical protein	54347	3310919	54538	3311110	192	forward	O3K_16270
hypothetical protein	54541	3311113	55437	3312009	897	forward	O3K_16275
hypothetical protein	55430	3312002	55528	3312100	99	forward	O3K_16280
antirepressor	55793	3312365	56431	3313003	639	forward	O3K_16285
regulatory protein	56487	3313059	56918	3313490	432	forward	O3K_16290
adenine methylase	56915	3313487	57541	3314113	627	forward	O3K_16295
hypothetical protein	57501	3314073	57713	3314285	213	forward	O3K_16300
hypothetical protein	57749	3314321	58102	3314674	354	forward	O3K_16305
hypothetical protein	58467	3315039	58718	3315290	252	forward	O3K_16310
putative excisionase	58749	3315321	59048	3315620	300	forward	O3K_16315
integrase	59101	3315673	60411	3316983	1311	forward	O3K_16320
